# Supplementary material for: Vacuolar-type H+-ATPase-mediated extra-organellar buffering resolves mitochondrial dysfunction
Source: Nat Commun. 2025 Dec 3;17:67. doi: 10.1038/s41467-025-66656-1 (PMC12769673; doi:10.1038/s41467-025-66656-1)
Supplement: Supplementary file 4 — Source Data [file 41467_2025_66656_MOESM4_ESM.xlsx]

## Sheet: Source data
Source data file
IM = uncropped immunoblots
IM - Fig 1	IM - Fig 1B
IM - Fig. 2	IM - Fig. 2C	IM - Fig. 2E
IM - Fig. 3	IM - Fig. 3A	IM - Fig. 3G
IM - Fig. 4	IM - Fig. 4F
IM - Fig S1	IM - Fig S1A
IM - Fig S3	IM - Fig S3A	IM - Fig S3B	IM - Fig S3E
IM - Fig S5	IM - Fig S5A	IM - Fig S5E,F	IM - Fig S5G
IM - Fig S6	IM - Fig S6A	IM - Fig S6F	IM - Fig S6H
IM - Fig S7	IM - Fig S7C
IM - Fig S8	IM - Fig S8A
Source data statistics/graphics
Fig 1	Fig.1D	Fig.1E	Fig.1F	Fig.1G	Fig.1H
Fig 2	Fig.2A	Fig.2D	Fig.2E
Fig 3	Fig.3B	Fig.3C	Fig.3D	Fig.3F	Fig.3G
Fig 4	Fig.4A	Fig.4B	Fig.4C	Fig.4D	Fig.4E	Fig.4G
Fig 5	Fig.5A	Fig.5B	Fig.5C	Fig.5D	Fig.5E	Fig.5F	Fig.5G	Fig.5H
Fig S1	Fig.S1B	Fig.S1C	Fig.S1D	Fig.S1E	Fig.S1F	Fig.S1G
Fig S2	Fig.S2B	Fig.S2C
Fig S3	Fig.S3C	Fig.S3F	Fig.S3H	Fig.S3I
Fig S4	Fig.S4A	Fig.S4B	Fig.S4C	Fig.S4D	Fig.S4E	Fig.S4F
Fig S5	Fig.S5B	Fig.S5G	Fig.S5H	Fig.S5I	Fig.S5J	Fig.S5K
Fig S6	Fig.S6D	Fig.S6E
Fig S7	Fig.S7A	Fig.S7B	Fig.S7D	Fig.S7E	Fig.S7F	Fig.S7G	Fig.S7H	Fig.S7I
Fig S8	Fig.S8B	Fig.S8C	Fig.S8D	Fig.S8E	Fig.S8F

## Sheet: Fig.1D
		EtOH	EtOH	EtOH	CA 5ug/mL	CA 5ug/mL	CA 5ug/mL	ACT 15uM	ACT 15uM	ACT 15uM	ACT + CA	ACT + CA	ACT + CA
Day 0	0	0	0	0	0	0	0	0	0	0	0	0	0
Day 3	3	2.26	2.31	2.17	1.84	1.84	1.8	1.8	1.6	1.66	1.67	1.82	1.8
Day 6	6	4.62	4.588	4.353	3.418	3.598	3.491	3.79	3.66	3.677	3.434	3.504	3.578
Day 9	9	6.201	6.697	6.39	4.885	5.089	4.983	5.647	5.421	5.25	4.958	5.101	5.119
Day 12	12	9.032	8.719	8.614	6.639	6.424	6.489	6.946	6.855	7.259	6.601	6.627	6.524
Day 15	15	11.262	10.621	10.694	7.868	8.088	7.965	8.784	8.581	8.46	7.808	8.067	8.135

## Sheet: Fig.1E
	EtOH|z	treatmentAct|z			EtOH|z	treatmentAct|z			EtOH|z	treatmentACTCa|z
A1BG	-1.6008	-1.0588		A1BG	-1.6008	-1.0588		A1BG	-1.6008	-1.1033
A1CF	-2.8222	-3.0944		A1CF	-2.8222	-3.0944		A1CF	-2.8222	-1.8828
A2M	-1.409	-0.60313		A2M	-1.409	-0.60313		A2M	-1.409	-1.6025
A2ML1	-3.1125	-2.977		A2ML1	-3.1125	-2.977		A2ML1	-3.1125	-2.36
A3GALT2	-1.7113	-1.3628		A3GALT2	-1.7113	-1.3628		A3GALT2	-1.7113	-2.4015
A4GALT	-1.0906	-1.7642		A4GALT	-1.0906	-1.7642		A4GALT	-1.0906	-0.73272
A4GNT	-4.1026	-2.0676		A4GNT	-4.1026	-2.0676		A4GNT	-4.1026	-2.7537
AAAS	-2.0609	0.1305		AAAS	-2.0609	0.1305		AAAS	-2.0609	-0.38771
AACS	-0.046878	-0.41894		AACS	-0.046878	-0.41894		AACS	-0.046878	-0.49937
AADAC	-2.4815	-2.8972		AADAC	-2.4815	-2.8972		AADAC	-2.4815	-2.6425
AADACL2	-0.95159	-1.1398		AADACL2	-0.95159	-1.1398		AADACL2	-0.95159	-1.0991
AADACL3	-0.43541	-2.0745		AADACL3	-0.43541	-2.0745		AADACL3	-0.43541	-1.8142
AADACL4	-1.5139	-1.125		AADACL4	-1.5139	-1.125		AADACL4	-1.5139	-1.1889
AADAT	-3.0471	-3.594		AADAT	-3.0471	-3.594		AADAT	-3.0471	-2.1009
AAED1	-1.0856	-0.94148		AAED1	-1.0856	-0.94148		AAED1	-1.0856	-2.2314
AAGAB	-3.5207	-3.8464		AAGAB	-3.5207	-3.8464		AAGAB	-3.5207	-3.01
AAK1	-1.3758	-1.5476		AAK1	-1.3758	-1.5476		AAK1	-1.3758	-1.0657
AAMDC	-1.1515	-0.41746		AAMDC	-1.1515	-0.41746		AAMDC	-1.1515	-1.9288
AAMP	-2.4078	-2.3511		AAMP	-2.4078	-2.3511		AAMP	-2.4078	-3.1744
AANAT	-1.5957	-1.3034		AANAT	-1.5957	-1.3034		AANAT	-1.5957	-2.2496
AAR2	-0.77966	-0.36882		AAR2	-0.77966	-0.36882		AAR2	-0.77966	0.31404
AARD	-3.0248	-1.6661		AARD	-3.0248	-1.6661		AARD	-3.0248	-2.517
AARS	-4.8837	-3.1305		AARS	-4.8837	-3.1305		AARS	-4.8837	-3.2832
AARS2	-4.8971	-3.6261		AARS2	-4.8971	-3.6261		AARS2	-4.8971	-3.8327
AARSD1	-2.0703	-0.88033		AARSD1	-2.0703	-0.88033		AARSD1	-2.0703	-1.389
AASDH	-1.2698	-0.40776		AASDH	-1.2698	-0.40776		AASDH	-1.2698	-0.45803
AASDHPPT	-5.3664	-4.8486		AASDHPPT	-5.3664	-4.8486		AASDHPPT	-5.3664	-4.9236
AASS	-2.3006	-3.2554		AASS	-2.3006	-3.2554		AASS	-2.3006	-0.99272
AATF	-2.7782	-2.487		AATF	-2.7782	-2.487		AATF	-2.7782	-2.4485
AATK	-5.1442	-4.1115		AATK	-5.1442	-4.1115		AATK	-5.1442	-3.5563
ABAT	-0.53189	0.14397		ABAT	-0.53189	0.14397		ABAT	-0.53189	0.56924
ABCA1	-1.2667	-0.53306		ABCA1	-1.2667	-0.53306		ABCA1	-1.2667	-1.0842
ABCA10	-1.4624	-2.0298		ABCA10	-1.4624	-2.0298		ABCA10	-1.4624	-1.1806
ABCA12	-1.0004	-0.52917		ABCA12	-1.0004	-0.52917		ABCA12	-1.0004	-0.98626
ABCA13	-1.0928	-1.4576		ABCA13	-1.0928	-1.4576		ABCA13	-1.0928	-1.4478
ABCA2	-4.823	-4.7608		ABCA2	-4.823	-4.7608		ABCA2	-4.823	-3.0534
ABCA3	-2.0713	0.13391		ABCA3	-2.0713	0.13391		ABCA3	-2.0713	-1.9552
ABCA4	-1.1706	-2.4165		ABCA4	-1.1706	-2.4165		ABCA4	-1.1706	-2.4007
ABCA5	-4.7773	-2.2609		ABCA5	-4.7773	-2.2609		ABCA5	-4.7773	-3.2534
ABCA6	-2.1853	-2.1304		ABCA6	-2.1853	-2.1304		ABCA6	-2.1853	0.068654
ABCA7	-2.7671	-1.3705		ABCA7	-2.7671	-1.3705		ABCA7	-2.7671	-0.26908
ABCA8	-0.58707	0.67599		ABCA8	-0.58707	0.67599		ABCA8	-0.58707	0.80174
ABCA9	-0.88059	-2.4401		ABCA9	-0.88059	-2.4401		ABCA9	-0.88059	-0.080412
ABCB1	-3.3048	-5.6853		ABCB1	-3.3048	-5.6853		ABCB1	-3.3048	-3.4722
ABCB10	-4.3873	-4.4624		ABCB10	-4.3873	-4.4624		ABCB10	-4.3873	-3.6583
ABCB11	-3.0877	-2.7805		ABCB11	-3.0877	-2.7805		ABCB11	-3.0877	-2.2718
ABCB4	-1.1267	-0.95815		ABCB4	-1.1267	-0.95815		ABCB4	-1.1267	0.44218
ABCB5	-0.1215	-0.044287		ABCB5	-0.1215	-0.044287		ABCB5	-0.1215	0.029214
ABCB6	-2.9568	-2.7179		ABCB6	-2.9568	-2.7179		ABCB6	-2.9568	-2.5616
ABCB7	-3.9267	-2.8891		ABCB7	-3.9267	-2.8891		ABCB7	-3.9267	-3.5832
ABCB8	-1.1352	-1.8393		ABCB8	-1.1352	-1.8393		ABCB8	-1.1352	-2.6315
ABCB9	-2.4849	-1.0572		ABCB9	-2.4849	-1.0572		ABCB9	-2.4849	-2.0014
ABCC1	-3.241	-4.5914		ABCC1	-3.241	-4.5914		ABCC1	-3.241	-3.1339
ABCC10	-2.4148	-1.1612		ABCC10	-2.4148	-1.1612		ABCC10	-2.4148	-1.3007
ABCC11	-0.13154	6276-02-01		ABCC11	-0.13154	6276-02-01		ABCC11	-0.13154	0.90954
ABCC12	0.062166	5827-03-01		ABCC12	0.062166	5827-03-01		ABCC12	0.062166	2898-01-01
ABCC2	-1.4765	-0.6985		ABCC2	-1.4765	-0.6985		ABCC2	-1.4765	-1.0514
ABCC3	-3.2909	-1.8312		ABCC3	-3.2909	-1.8312		ABCC3	-3.2909	-1.973
ABCC4	-2.1586	-0.80312		ABCC4	-2.1586	-0.80312		ABCC4	-2.1586	-3.0443
ABCC5	-1.3077	-1.0881		ABCC5	-1.3077	-1.0881		ABCC5	-1.3077	-1.6962
ABCC6	-1.5731	0.48647		ABCC6	-1.5731	0.48647		ABCC6	-1.5731	-0.75768
ABCC8	-1.7125	-3.5052		ABCC8	-1.7125	-3.5052		ABCC8	-1.7125	-0.45555
ABCC9	-1.3183	-0.14917		ABCC9	-1.3183	-0.14917		ABCC9	-1.3183	-0.099969
ABCD1	-3.2666	-1.5589		ABCD1	-3.2666	-1.5589		ABCD1	-3.2666	-1.6918
ABCD2	-2.9718	-3.1585		ABCD2	-2.9718	-3.1585		ABCD2	-2.9718	-1.7608
ABCD3	-0.25126	-0.82857		ABCD3	-0.25126	-0.82857		ABCD3	-0.25126	-0.7761
ABCD4	0.33975	0.45969		ABCD4	0.33975	0.45969		ABCD4	0.33975	-0.84361
ABCE1	-4.4769	-2.623		ABCE1	-4.4769	-2.623		ABCE1	-4.4769	-3.1189
ABCF1	-4.4345	-4.5098		ABCF1	-4.4345	-4.5098		ABCF1	-4.4345	-5.0756
ABCF2	-4.2453	-3.0561		ABCF2	-4.2453	-3.0561		ABCF2	-4.2453	-1.9742
ABCF3	-3.1704	-0.4845		ABCF3	-3.1704	-0.4845		ABCF3	-3.1704	-1.8614
ABCG1	-2.7048	-0.65933		ABCG1	-2.7048	-0.65933		ABCG1	-2.7048	-1.0685
ABCG2	-0.94205	-0.66385		ABCG2	-0.94205	-0.66385		ABCG2	-0.94205	-1.4583
ABCG4	-2.0217	-1.9207		ABCG4	-2.0217	-1.9207		ABCG4	-2.0217	-0.30845
ABCG5	-2.0793	-1.8874		ABCG5	-2.0793	-1.8874		ABCG5	-2.0793	-0.56819
ABCG8	-2.1217	-3.1598		ABCG8	-2.1217	-3.1598		ABCG8	-2.1217	-2.86
ABHD1	-1.5496	-0.96934		ABHD1	-1.5496	-0.96934		ABHD1	-1.5496	-1.1689
ABHD10	-2.5752	-2.1228		ABHD10	-2.5752	-2.1228		ABHD10	-2.5752	-2.1997
ABHD11	-3.9148	-6.1329		ABHD11	-3.9148	-6.1329		ABHD11	-3.9148	-3.8845
ABHD12	-1.7979	-2.6937		ABHD12	-1.7979	-2.6937		ABHD12	-1.7979	-0.98801
ABHD12B	-1.5707	1.0728		ABHD12B	-1.5707	1.0728		ABHD12B	-1.5707	-0.91777
ABHD13	-1.9957	-2.2158		ABHD13	-1.9957	-2.2158		ABHD13	-1.9957	-1.2661
ABHD14A	-3.9655	-2.1377		ABHD14A	-3.9655	-2.1377		ABHD14A	-3.9655	-3.6199
ABHD14B	-4.5316	-3.4106		ABHD14B	-4.5316	-3.4106		ABHD14B	-4.5316	-3.1402
ABHD15	-4.7047	-3.3297		ABHD15	-4.7047	-3.3297		ABHD15	-4.7047	-3.0728
ABHD16A	-2.7171	-2.5615		ABHD16A	-2.7171	-2.5615		ABHD16A	-2.7171	-0.98231
ABHD16B	-1.8066	0.14507		ABHD16B	-1.8066	0.14507		ABHD16B	-1.8066	-1.9272
ABHD17A	-5.4175	-4.1167		ABHD17A	-5.4175	-4.1167		ABHD17A	-5.4175	-4.3749
ABHD17B	-0.0095054	-1.1657		ABHD17B	-0.0095054	-1.1657		ABHD17B	-0.0095054	-0.83136
ABHD17C	-3.5044	-3.5364		ABHD17C	-3.5044	-3.5364		ABHD17C	-3.5044	-2.5985
ABHD2	-1.277	-1.3477		ABHD2	-1.277	-1.3477		ABHD2	-1.277	-0.71168
ABHD3	-1.7009	-2.398		ABHD3	-1.7009	-2.398		ABHD3	-1.7009	-0.054744
ABHD4	-1.4874	0.12261		ABHD4	-1.4874	0.12261		ABHD4	-1.4874	-0.48069
ABHD5	-1.9058	-0.60575		ABHD5	-1.9058	-0.60575		ABHD5	-1.9058	-0.6052
ABHD6	-3.4517	-2.9379		ABHD6	-3.4517	-2.9379		ABHD6	-3.4517	-1.9315
ABHD8	-2.7346	-1.3717		ABHD8	-2.7346	-1.3717		ABHD8	-2.7346	-2.0932
ABI1	-1.1136	-2.2938		ABI1	-1.1136	-2.2938		ABI1	-1.1136	-1.9251
ABI2	-0.9228	-2.3172		ABI2	-0.9228	-2.3172		ABI2	-0.9228	-1.022
ABI3	-3.3792	-1.6167		ABI3	-3.3792	-1.6167		ABI3	-3.3792	-1.4821
ABI3BP	-1.1894	-0.54167		ABI3BP	-1.1894	-0.54167		ABI3BP	-1.1894	-0.69788
ABL1	-2.0905	-1.7029		ABL1	-2.0905	-1.7029		ABL1	-2.0905	-1.0299
ABL2	-3.1997	-2.7229		ABL2	-3.1997	-2.7229		ABL2	-3.1997	-2.2715
ABLIM1	-2.1876	-1.9813		ABLIM1	-2.1876	-1.9813		ABLIM1	-2.1876	-1.7569
ABLIM2	-0.87979	0.12238		ABLIM2	-0.87979	0.12238		ABLIM2	-0.87979	-1.2517
ABLIM3	-2.7496	-2.3015		ABLIM3	-2.7496	-2.3015		ABLIM3	-2.7496	-1.3716
ABO	-3.9069	-3.7256		ABO	-3.9069	-3.7256		ABO	-3.9069	-2.4289
ABR	-3.079	-2.0733		ABR	-3.079	-2.0733		ABR	-3.079	-0.8344
ABRA	-2.6517	-1.1646		ABRA	-2.6517	-1.1646		ABRA	-2.6517	-1.4487
ABRACL	-0.46835	-1.222		ABRACL	-0.46835	-1.222		ABRACL	-0.46835	-1.8772
ABT1	-1.3469	-1.3208		ABT1	-1.3469	-1.3208		ABT1	-1.3469	-1.5027
ABTB1	-2.3363	-0.14598		ABTB1	-2.3363	-0.14598		ABTB1	-2.3363	-0.93423
ABTB2	-2.7287	-3.031		ABTB2	-2.7287	-3.031		ABTB2	-2.7287	-3.0615
ACAA1	-0.13887	-0.69014		ACAA1	-0.13887	-0.69014		ACAA1	-0.13887	-0.26554
ACAA2	5938-01-01	-0.34066		ACAA2	5938-01-01	-0.34066		ACAA2	5938-01-01	0.59589
ACACA	-9.3608	-7.8626		ACACA	-9.3608	-7.8626		ACACA	-9.3608	-6.7749
ACACB	-2.2883	-1.1931		ACACB	-2.2883	-1.1931		ACACB	-2.2883	-1.4965
ACAD10	-2.1246	-1.7604		ACAD10	-2.1246	-1.7604		ACAD10	-2.1246	-0.79381
ACAD11	-1.845	-0.43332		ACAD11	-1.845	-0.43332		ACAD11	-1.845	-0.27172
ACAD8	-4.1062	-2.7817		ACAD8	-4.1062	-2.7817		ACAD8	-4.1062	-3.353
ACAD9	-3.567	-5.2205		ACAD9	-3.567	-5.2205		ACAD9	-3.567	-3.9967
ACADL	-2.7295	-4.2297		ACADL	-2.7295	-4.2297		ACADL	-2.7295	-2.1127
ACADM	-0.9929	-0.77297		ACADM	-0.9929	-0.77297		ACADM	-0.9929	0.016554
ACADS	-2.4312	-3.0627		ACADS	-2.4312	-3.0627		ACADS	-2.4312	-2.5779
ACADSB	0.084695	-2.2608		ACADSB	0.084695	-2.2608		ACADSB	0.084695	-0.50349
ACADVL	-1.8903	0.96879		ACADVL	-1.8903	0.96879		ACADVL	-1.8903	0.26225
ACAN	-2.14	-1.8074		ACAN	-2.14	-1.8074		ACAN	-2.14	-1.0602
ACAP1	-2.3557	-0.94439		ACAP1	-2.3557	-0.94439		ACAP1	-2.3557	-1.2952
ACAP2	-2.4908	-2.3292		ACAP2	-2.4908	-2.3292		ACAP2	-2.4908	-2.2822
ACAP3	-1.6823	-3.6713		ACAP3	-1.6823	-3.6713		ACAP3	-1.6823	-2.5821
ACAT1	-3.422	-3.4937		ACAT1	-3.422	-3.4937		ACAT1	-3.422	-2.5976
ACAT2	-1.6284	-1.5142		ACAT2	-1.6284	-1.5142		ACAT2	-1.6284	-0.87962
ACBD3	-3.1535	-1.6899		ACBD3	-3.1535	-1.6899		ACBD3	-3.1535	-1.6763
ACBD4	-3.857	-2.407		ACBD4	-3.857	-2.407		ACBD4	-3.857	-3.5238
ACBD5	-3.9167	-0.72069		ACBD5	-3.9167	-0.72069		ACBD5	-3.9167	-1.3763
ACBD6	-2.5405	-2.4392		ACBD6	-2.5405	-2.4392		ACBD6	-2.5405	-2.3697
ACBD7	-0.86192	-1.4905		ACBD7	-0.86192	-1.4905		ACBD7	-0.86192	-1.9052
ACCS	-0.3757	-0.053651		ACCS	-0.3757	-0.053651		ACCS	-0.3757	-0.258
ACCSL	-1.4767	-2.0669		ACCSL	-1.4767	-2.0669		ACCSL	-1.4767	-1.0163
ACD	-5.5016	2.041		ACD	-5.5016	2.041		ACD	-5.5016	-2.8507
ACE	-2.2522	-2.7793		ACE	-2.2522	-2.7793		ACE	-2.2522	-0.041874
ACE2	0.066516	0.72621		ACE2	0.066516	0.72621		ACE2	0.066516	0.099023
ACER1	-0.39762	-0.28818		ACER1	-0.39762	-0.28818		ACER1	-0.39762	-0.56393
ACER2	0.38619	0.45376		ACER2	0.38619	0.45376		ACER2	0.38619	0.35045
ACER3	-0.9983	-0.78977		ACER3	-0.9983	-0.78977		ACER3	-0.9983	-2.1417
ACHE	-1.4808	-1.8421		ACHE	-1.4808	-1.8421		ACHE	-1.4808	-1.1913
ACIN1	-1.7342	8554-01-01		ACIN1	-1.7342	8554-01-01		ACIN1	-1.7342	0.22215
ACKR1	-1.1328	-0.41325		ACKR1	-1.1328	-0.41325		ACKR1	-1.1328	-1.2447
ACKR2	-2.5336	-3.2498		ACKR2	-2.5336	-3.2498		ACKR2	-2.5336	-2.8157
ACKR3	0.39543	-0.018522		ACKR3	0.39543	-0.018522		ACKR3	0.39543	6122-01-01
ACKR4	0.12661	0.024641		ACKR4	0.12661	0.024641		ACKR4	0.12661	0.68151
ACLY	-4.0392	-3.2407		ACLY	-4.0392	-3.2407		ACLY	-4.0392	-3.6628
ACMSD	-1.1222	-2.2433		ACMSD	-1.1222	-2.2433		ACMSD	-1.1222	-1.5448
ACO1	-3.1211	-2.4921		ACO1	-3.1211	-2.4921		ACO1	-3.1211	0.13863
ACO2	-2.3092	-1.8569		ACO2	-2.3092	-1.8569		ACO2	-2.3092	-1.0275
ACOT1	-2.9479	-0.87175		ACOT1	-2.9479	-0.87175		ACOT1	-2.9479	-0.8723
ACOT11	-2.3502	-3.1044		ACOT11	-2.3502	-3.1044		ACOT11	-2.3502	-2.57
ACOT12	-1.5048	-3.1286		ACOT12	-1.5048	-3.1286		ACOT12	-1.5048	-1.2383
ACOT13	-0.91608	0.4271		ACOT13	-0.91608	0.4271		ACOT13	-0.91608	-0.070408
ACOT2	-1.7937	-1.3956		ACOT2	-1.7937	-1.3956		ACOT2	-1.7937	-1.5933
ACOT4	-1.3818	-1.316		ACOT4	-1.3818	-1.316		ACOT4	-1.3818	-1.1512
ACOT6	-0.60121	0.11415		ACOT6	-0.60121	0.11415		ACOT6	-0.60121	-1.1449
ACOT7	-2.7218	-2.7026		ACOT7	-2.7218	-2.7026		ACOT7	-2.7218	-1.4823
ACOT8	0.77822	-1.1451		ACOT8	0.77822	-1.1451		ACOT8	0.77822	-0.92664
ACOT9	-4.7477	-4.4904		ACOT9	-4.7477	-4.4904		ACOT9	-4.7477	-3.2379
ACOX1	-3.2064	-1.0489		ACOX1	-3.2064	-1.0489		ACOX1	-3.2064	-1.2368
ACOX2	-2.3199	0.96749		ACOX2	-2.3199	0.96749		ACOX2	-2.3199	-0.42848
ACOX3	-0.35463	-2.2624		ACOX3	-0.35463	-2.2624		ACOX3	-0.35463	-1.8279
ACOXL	0.33368	-0.79489		ACOXL	0.33368	-0.79489		ACOXL	0.33368	-0.73952
ACP1	-1.8351	-0.43073		ACP1	-1.8351	-0.43073		ACP1	-1.8351	-1.2885
ACP2	-1.2904	-0.94628		ACP2	-1.2904	-0.94628		ACP2	-1.2904	-1.9858
ACP5	-3.3564	-2.1468		ACP5	-3.3564	-2.1468		ACP5	-3.3564	-2.2987
ACP6	-1.912	-2.0355		ACP6	-1.912	-2.0355		ACP6	-1.912	-3.9467
ACPP	-1.0299	-1.5136		ACPP	-1.0299	-1.5136		ACPP	-1.0299	-1.7725
ACPT	-3.7966	-3.834		ACPT	-3.7966	-3.834		ACPT	-3.7966	-2.6188
ACR	-1.9087	-0.73655		ACR	-1.9087	-0.73655		ACR	-1.9087	-0.62926
ACRBP	-3.6612	-4.1486		ACRBP	-3.6612	-4.1486		ACRBP	-3.6612	-3.2502
ACRC	-1.0309	-0.84204		ACRC	-1.0309	-0.84204		ACRC	-1.0309	-0.14226
ACRV1	-4.585	-3.7391		ACRV1	-4.585	-3.7391		ACRV1	-4.585	-1.3572
ACSBG1	-3.8957	-4.4073		ACSBG1	-3.8957	-4.4073		ACSBG1	-3.8957	-2.6659
ACSBG2	-3.8187	-0.13493		ACSBG2	-3.8187	-0.13493		ACSBG2	-3.8187	-1.8988
ACSF2	-3.5927	-2.4876		ACSF2	-3.5927	-2.4876		ACSF2	-3.5927	-3.4482
ACSF3	-1.8414	-5.0066		ACSF3	-1.8414	-5.0066		ACSF3	-1.8414	-0.58842
ACSL1	-2.1545	-1.6289		ACSL1	-2.1545	-1.6289		ACSL1	-2.1545	-0.88971
ACSL3	-7.3764	-2.7452		ACSL3	-7.3764	-2.7452		ACSL3	-7.3764	-3.4322
ACSL4	-5.8531	-0.024726		ACSL4	-5.8531	-0.024726		ACSL4	-5.8531	-3.0409
ACSL5	-2.683	-2.4928		ACSL5	-2.683	-2.4928		ACSL5	-2.683	-1.7093
ACSL6	-2.2335	-4.4009		ACSL6	-2.2335	-4.4009		ACSL6	-2.2335	-3.1036
ACSM1	-0.80973	2.152		ACSM1	-0.80973	2.152		ACSM1	-0.80973	0.45123
ACSM2A	-1.3979	2.1355		ACSM2A	-1.3979	2.1355		ACSM2A	-1.3979	0.20947
ACSM2B	-1.3011	-0.24392		ACSM2B	-1.3011	-0.24392		ACSM2B	-1.3011	-1.2442
ACSM3	-0.53678	7078-02-01		ACSM3	-0.53678	7078-02-01		ACSM3	-0.53678	0.38534
ACSM4	0.073764	-1.6409		ACSM4	0.073764	-1.6409		ACSM4	0.073764	-1.7913
ACSM5	-2.5436	0.66371		ACSM5	-2.5436	0.66371		ACSM5	-2.5436	-0.78615
ACSM6	-1.0174	0.043353		ACSM6	-1.0174	0.043353		ACSM6	-1.0174	-0.14969
ACSS1	0.10174	0.053468		ACSS1	0.10174	0.053468		ACSS1	0.10174	0.61637
ACSS2	-2.6483	-2.0074		ACSS2	-2.6483	-2.0074		ACSS2	-2.6483	-1.2639
ACSS3	-0.43927	0.017552		ACSS3	-0.43927	0.017552		ACSS3	-0.43927	-0.80336
ACTA1	-1.4484	-2.0392		ACTA1	-1.4484	-2.0392		ACTA1	-1.4484	-3.0526
ACTA2	-2.8459	-0.83585		ACTA2	-2.8459	-0.83585		ACTA2	-2.8459	-1.6786
ACTB	-3.9372	-4.9393		ACTB	-3.9372	-4.9393		ACTB	-3.9372	-2.3402
ACTBL2	-1.9668	-2.1777		ACTBL2	-1.9668	-2.1777		ACTBL2	-1.9668	-1.7914
ACTC1	-1.2635	-1.4563		ACTC1	-1.2635	-1.4563		ACTC1	-1.2635	-0.16561
ACTG1	-2.3701	-2.7578		ACTG1	-2.3701	-2.7578		ACTG1	-2.3701	-2.1006
ACTG2	-0.86434	-1.6957		ACTG2	-0.86434	-1.6957		ACTG2	-0.86434	-1.3519
ACTL10	-0.40153	2213-01-01		ACTL10	-0.40153	2213-01-01		ACTL10	-0.40153	0.41054
ACTL6A	-4.5204	-3.6059		ACTL6A	-4.5204	-3.6059		ACTL6A	-4.5204	-4.3057
ACTL6B	0.40034	-0.49584		ACTL6B	0.40034	-0.49584		ACTL6B	0.40034	0.24647
ACTL7A	-2.6815	-0.8204		ACTL7A	-2.6815	-0.8204		ACTL7A	-2.6815	-0.82202
ACTL7B	-0.58493	0.22976		ACTL7B	-0.58493	0.22976		ACTL7B	-0.58493	-0.14021
ACTL8	-3.1526	-1.1881		ACTL8	-3.1526	-1.1881		ACTL8	-3.1526	-1.5212
ACTL9	-3.1751	-2.5089		ACTL9	-3.1751	-2.5089		ACTL9	-3.1751	-1.2269
ACTN1	-1.8805	0.33173		ACTN1	-1.8805	0.33173		ACTN1	-1.8805	0.44735
ACTN2	-3.1658	-4.0406		ACTN2	-3.1658	-4.0406		ACTN2	-3.1658	-3.1483
ACTN3	-1.5479	-1.4782		ACTN3	-1.5479	-1.4782		ACTN3	-1.5479	-2.6629
ACTN4	-1.5464	-1.37		ACTN4	-1.5464	-1.37		ACTN4	-1.5464	-1.234
ACTR10	-3.6887	-3.9976		ACTR10	-3.6887	-3.9976		ACTR10	-3.6887	-3.8019
ACTR1A	-5.2395	-5.2068		ACTR1A	-5.2395	-5.2068		ACTR1A	-5.2395	-5.0394
ACTR1B	-3.0783	-3.7483		ACTR1B	-3.0783	-3.7483		ACTR1B	-3.0783	-3.6756
ACTR2	-5.7875	-5.7447		ACTR2	-5.7875	-5.7447		ACTR2	-5.7875	-5.1304
ACTR3	-2.1987	-3.351		ACTR3	-2.1987	-3.351		ACTR3	-2.1987	-4.2782
ACTR3B	-0.74738	-2.1234		ACTR3B	-0.74738	-2.1234		ACTR3B	-0.74738	-0.98848
ACTR3C	-1.8947	-1.4801		ACTR3C	-1.8947	-1.4801		ACTR3C	-1.8947	-1.9495
ACTR5	-1.1141	-2.4909		ACTR5	-1.1141	-2.4909		ACTR5	-1.1141	-2.6807
ACTR6	-1.8545	-2.9009		ACTR6	-1.8545	-2.9009		ACTR6	-1.8545	-1.7725
ACTR8	-3.5653	-3.4975		ACTR8	-3.5653	-3.4975		ACTR8	-3.5653	-1.2134
ACTRT1	-1.5894	-1.7291		ACTRT1	-1.5894	-1.7291		ACTRT1	-1.5894	-0.46356
ACTRT2	-3.73	-3.2612		ACTRT2	-3.73	-3.2612		ACTRT2	-3.73	-2.8239
ACTRT3	-2.3537	-2.3537		ACTRT3	-2.3537	-2.3537		ACTRT3	-2.3537	-1.9934
ACVR1	-3.4148	-3.3299		ACVR1	-3.4148	-3.3299		ACVR1	-3.4148	-1.9515
ACVR1B	-2.254	-1.0257		ACVR1B	-2.254	-1.0257		ACVR1B	-2.254	-0.63932
ACVR1C	-1.8044	-1.3474		ACVR1C	-1.8044	-1.3474		ACVR1C	-1.8044	-0.98845
ACVR2A	-3.2457	-1.5569		ACVR2A	-3.2457	-1.5569		ACVR2A	-3.2457	-1.5998
ACVR2B	-1.3478	-2.5366		ACVR2B	-1.3478	-2.5366		ACVR2B	-1.3478	-0.67281
ACVRL1	-1.8648	-2.19		ACVRL1	-1.8648	-2.19		ACVRL1	-1.8648	-3.0079
ACY1	-1.5614	-1.7412		ACY1	-1.5614	-1.7412		ACY1	-1.5614	-0.57961
ACY3	-1.702	-0.77228		ACY3	-1.702	-0.77228		ACY3	-1.702	-0.53131
ACYP1	-1.6313	-1.2293		ACYP1	-1.6313	-1.2293		ACYP1	-1.6313	0.26627
ACYP2	-1.4931	-0.81839		ACYP2	-1.4931	-0.81839		ACYP2	-1.4931	-2.5427
ADA	-2.4011	-0.4854		ADA	-2.4011	-0.4854		ADA	-2.4011	-0.13036
ADAD1	-0.6379	-0.91714		ADAD1	-0.6379	-0.91714		ADAD1	-0.6379	-0.88091
ADAD2	-1.5189	4539-02-01		ADAD2	-1.5189	4539-02-01		ADAD2	-1.5189	0.33122
ADAL	-3.1907	-4.203		ADAL	-3.1907	-4.203		ADAL	-3.1907	-3.3889
ADAM10	0.85505	4376-01-01		ADAM10	0.85505	4376-01-01		ADAM10	0.85505	0.73065
ADAM11	-4.8661	-3.309		ADAM11	-4.8661	-3.309		ADAM11	-4.8661	-2.6637
ADAM12	-1.961	-4.3634		ADAM12	-1.961	-4.3634		ADAM12	-1.961	-3.0231
ADAM15	-2.8223	0.023489		ADAM15	-2.8223	0.023489		ADAM15	-2.8223	-0.69216
ADAM17	-2.7307	-2.4209		ADAM17	-2.7307	-2.4209		ADAM17	-2.7307	-3.724
ADAM18	-0.80171	-0.52349		ADAM18	-0.80171	-0.52349		ADAM18	-0.80171	-0.30905
ADAM19	-0.57071	-1.7016		ADAM19	-0.57071	-1.7016		ADAM19	-0.57071	-1.2453
ADAM2	-1.8375	-0.68752		ADAM2	-1.8375	-0.68752		ADAM2	-1.8375	-2.3052
ADAM20	-1.8841	-0.35926		ADAM20	-1.8841	-0.35926		ADAM20	-1.8841	-0.37345
ADAM21	-0.33248	1.0673		ADAM21	-0.33248	1.0673		ADAM21	-0.33248	0.90953
ADAM22	-2.0221	-2.2453		ADAM22	-2.0221	-2.2453		ADAM22	-2.0221	-1.5921
ADAM23	-0.84379	-2.4772		ADAM23	-0.84379	-2.4772		ADAM23	-0.84379	-0.96791
ADAM28	-2.087	-1.5817		ADAM28	-2.087	-1.5817		ADAM28	-2.087	-1.6481
ADAM29	0.080855	0.98765		ADAM29	0.080855	0.98765		ADAM29	0.080855	0.031509
ADAM30	-3.1158	-2.4133		ADAM30	-3.1158	-2.4133		ADAM30	-3.1158	-2.3006
ADAM32	-0.76001	-0.90004		ADAM32	-0.76001	-0.90004		ADAM32	-0.76001	-0.27395
ADAM33	-2.4011	-2.4521		ADAM33	-2.4011	-2.4521		ADAM33	-2.4011	-2.4323
ADAM7	-2.2547	-2.3289		ADAM7	-2.2547	-2.3289		ADAM7	-2.2547	-2.2935
ADAM8	-3.1401	-3.3173		ADAM8	-3.1401	-3.3173		ADAM8	-3.1401	-4.571
ADAM9	-2.9608	-1.7103		ADAM9	-2.9608	-1.7103		ADAM9	-2.9608	-2.1924
ADAMDEC1	-1.73	-0.56629		ADAMDEC1	-1.73	-0.56629		ADAMDEC1	-1.73	-1.6985
ADAMTS1	-2.2088	-0.50281		ADAMTS1	-2.2088	-0.50281		ADAMTS1	-2.2088	-1.3385
ADAMTS10	-3.3412	-3.1841		ADAMTS10	-3.3412	-3.1841		ADAMTS10	-3.3412	-2.2902
ADAMTS12	0.12025	-0.51653		ADAMTS12	0.12025	-0.51653		ADAMTS12	0.12025	0.88016
ADAMTS13	-5.1291	-3.291		ADAMTS13	-5.1291	-3.291		ADAMTS13	-5.1291	-3.7047
ADAMTS14	-3.195	-3.5489		ADAMTS14	-3.195	-3.5489		ADAMTS14	-3.195	-3.1923
ADAMTS15	-0.26697	-2.5957		ADAMTS15	-0.26697	-2.5957		ADAMTS15	-0.26697	-1.9358
ADAMTS16	-2.1654	-1.3196		ADAMTS16	-2.1654	-1.3196		ADAMTS16	-2.1654	-1.4357
ADAMTS17	-2.5938	-2.9086		ADAMTS17	-2.5938	-2.9086		ADAMTS17	-2.5938	-3.2097
ADAMTS18	-0.70197	4891-02-01		ADAMTS18	-0.70197	4891-02-01		ADAMTS18	-0.70197	0.16169
ADAMTS19	0.60461	-0.75223		ADAMTS19	0.60461	-0.75223		ADAMTS19	0.60461	-0.76786
ADAMTS2	-1.2857	-3.9866		ADAMTS2	-1.2857	-3.9866		ADAMTS2	-1.2857	-3.008
ADAMTS20	-0.69232	0.046601		ADAMTS20	-0.69232	0.046601		ADAMTS20	-0.69232	-1.0839
ADAMTS3	0.39483	1.1115		ADAMTS3	0.39483	1.1115		ADAMTS3	0.39483	-0.1684
ADAMTS4	-4.6227	-4.2434		ADAMTS4	-4.6227	-4.2434		ADAMTS4	-4.6227	-4.3694
ADAMTS5	-1.2021	-1.1627		ADAMTS5	-1.2021	-1.1627		ADAMTS5	-1.2021	0.55689
ADAMTS6	0.059446	-2.2868		ADAMTS6	0.059446	-2.2868		ADAMTS6	0.059446	-1.2347
ADAMTS7	-1.8832	-2.6849		ADAMTS7	-1.8832	-2.6849		ADAMTS7	-1.8832	-2.0883
ADAMTS8	-1.5728	-3.9228		ADAMTS8	-1.5728	-3.9228		ADAMTS8	-1.5728	-2.9784
ADAMTS9	-1.4111	-0.47706		ADAMTS9	-1.4111	-0.47706		ADAMTS9	-1.4111	0.069203
ADAMTSL1	-0.45754	-0.35388		ADAMTSL1	-0.45754	-0.35388		ADAMTSL1	-0.45754	0.82552
ADAMTSL2	-1.633	-3.4998		ADAMTSL2	-1.633	-3.4998		ADAMTSL2	-1.633	-2.9645
ADAMTSL3	-2.2925	-1.1661		ADAMTSL3	-2.2925	-1.1661		ADAMTSL3	-2.2925	-1.2937
ADAMTSL4	-3.0263	-2.0441		ADAMTSL4	-3.0263	-2.0441		ADAMTSL4	-3.0263	-2.0511
ADAMTSL5	-3.8621	-4.2944		ADAMTSL5	-3.8621	-4.2944		ADAMTSL5	-3.8621	-4.171
ADAP1	-1.4939	-1.4529		ADAP1	-1.4939	-1.4529		ADAP1	-1.4939	-0.46645
ADAP2	-3.2578	-3.2679		ADAP2	-3.2578	-3.2679		ADAP2	-3.2578	-1.1532
ADAR	-2.5219	-2.5204		ADAR	-2.5219	-2.5204		ADAR	-2.5219	-1.5024
ADARB1	-0.36894	0.54327		ADARB1	-0.36894	0.54327		ADARB1	-0.36894	-0.42329
ADARB2	-1.9285	-1.4827		ADARB2	-1.9285	-1.4827		ADARB2	-1.9285	-1.4564
ADAT1	-1.0835	-0.16592		ADAT1	-1.0835	-0.16592		ADAT1	-1.0835	0.92124
ADAT2	-6.5926	-5.513		ADAT2	-6.5926	-5.513		ADAT2	-6.5926	-5.9797
ADAT3	-5.3356	-5.4288		ADAT3	-5.3356	-5.4288		ADAT3	-5.3356	-4.5971
ADCK1	-0.52167	-3.7542		ADCK1	-0.52167	-3.7542		ADCK1	-0.52167	-2.5013
ADCK2	-2.7875	-3.3852		ADCK2	-2.7875	-3.3852		ADCK2	-2.7875	-2.0218
ADCK3	-0.020034	-3.8366		ADCK3	-0.020034	-3.8366		ADCK3	-0.020034	-1.0448
ADCK4	-2.2712	-1.3648		ADCK4	-2.2712	-1.3648		ADCK4	-2.2712	-1.1109
ADCK5	-2.9913	-2.8126		ADCK5	-2.9913	-2.8126		ADCK5	-2.9913	-3.8525
ADCY1	-1.0055	-2.0018		ADCY1	-1.0055	-2.0018		ADCY1	-1.0055	-1.4932
ADCY10	-3.5444	-4.5613		ADCY10	-3.5444	-4.5613		ADCY10	-3.5444	-4.2336
ADCY2	-2.036	-1.8677		ADCY2	-2.036	-1.8677		ADCY2	-2.036	-1.6353
ADCY3	-1.1749	-2.0122		ADCY3	-1.1749	-2.0122		ADCY3	-1.1749	-1.692
ADCY4	-0.20468	7113-01-01		ADCY4	-0.20468	7113-01-01		ADCY4	-0.20468	-0.42875
ADCY5	-1.5391	-0.28384		ADCY5	-1.5391	-0.28384		ADCY5	-1.5391	-1.8066
ADCY6	-2.9296	-1.4051		ADCY6	-2.9296	-1.4051		ADCY6	-2.9296	-2.2315
ADCY7	-2.0519	-0.64369		ADCY7	-2.0519	-0.64369		ADCY7	-2.0519	-1.3265
ADCY8	-3.6465	-3.7681		ADCY8	-3.6465	-3.7681		ADCY8	-3.6465	-1.9898
ADCY9	-2.0926	2.0535		ADCY9	-2.0926	2.0535		ADCY9	-2.0926	0.89312
ADCYAP1	-1.2514	-3.0656		ADCYAP1	-1.2514	-3.0656		ADCYAP1	-1.2514	-2.7544
ADCYAP1R1	-1.8025	-1.2901		ADCYAP1R1	-1.8025	-1.2901		ADCYAP1R1	-1.8025	-1.438
ADD1	-1.8604	-2.3271		ADD1	-1.8604	-2.3271		ADD1	-1.8604	-0.87975
ADD2	-3.5711	-0.56483		ADD2	-3.5711	-0.56483		ADD2	-3.5711	-0.88026
ADD3	-3.1959	-2.8402		ADD3	-3.1959	-2.8402		ADD3	-3.1959	-1.36
ADGB	-2.5278	-2.3413		ADGB	-2.5278	-2.3413		ADGB	-2.5278	-1.3512
ADGRA1	-5.1709	-3.972		ADGRA1	-5.1709	-3.972		ADGRA1	-5.1709	-4.306
ADGRA2	-2.3934	-1.8421		ADGRA2	-2.3934	-1.8421		ADGRA2	-2.3934	-1.3032
ADGRA3	-3.2046	-1.477		ADGRA3	-3.2046	-1.477		ADGRA3	-3.2046	-3.1335
ADGRB1	-2.012	-2.0074		ADGRB1	-2.012	-2.0074		ADGRB1	-2.012	-1.2792
ADGRB2	-4.6761	-3.9355		ADGRB2	-4.6761	-3.9355		ADGRB2	-4.6761	-3.3957
ADGRB3	-0.48169	0.2369		ADGRB3	-0.48169	0.2369		ADGRB3	-0.48169	-0.29586
ADGRD1	-0.53995	-0.1409		ADGRD1	-0.53995	-0.1409		ADGRD1	-0.53995	-0.36314
ADGRE1	-3.4315	-4.0343		ADGRE1	-3.4315	-4.0343		ADGRE1	-3.4315	-3.5434
ADGRE2	-3.6179	-2.7347		ADGRE2	-3.6179	-2.7347		ADGRE2	-3.6179	-2.9888
ADGRE3	-2.1248	-1.5546		ADGRE3	-2.1248	-1.5546		ADGRE3	-2.1248	-2.36
ADGRE5	-2.1278	-2.8339		ADGRE5	-2.1278	-2.8339		ADGRE5	-2.1278	-1.8932
ADGRF1	-1.8275	0.33119		ADGRF1	-1.8275	0.33119		ADGRF1	-1.8275	-1.6134
ADGRF2	-2.5874	-1.0027		ADGRF2	-2.5874	-1.0027		ADGRF2	-2.5874	-2.5313
ADGRF3	-2.3734	-1.6535		ADGRF3	-2.3734	-1.6535		ADGRF3	-2.3734	-1.1615
ADGRF4	-2.2583	-1.0596		ADGRF4	-2.2583	-1.0596		ADGRF4	-2.2583	-1.0644
ADGRF5	-1.0982	0.87903		ADGRF5	-1.0982	0.87903		ADGRF5	-1.0982	0.040982
ADGRG1	-1.4732	2.1691		ADGRG1	-1.4732	2.1691		ADGRG1	-1.4732	0.079772
ADGRG2	-3.5382	-4.075		ADGRG2	-3.5382	-4.075		ADGRG2	-3.5382	-3.1206
ADGRG3	-1.4229	3.0498		ADGRG3	-1.4229	3.0498		ADGRG3	-1.4229	4187-01-01
ADGRG4	0.14032	-1.7219		ADGRG4	0.14032	-1.7219		ADGRG4	0.14032	0.067986
ADGRG5	-0.67334	9383-01-01		ADGRG5	-0.67334	9383-01-01		ADGRG5	-0.67334	-0.27858
ADGRG6	-1.3695	-1.0609		ADGRG6	-1.3695	-1.0609		ADGRG6	-1.3695	-1.5442
ADGRG7	-0.54891	-0.74373		ADGRG7	-0.54891	-0.74373		ADGRG7	-0.54891	-0.9506
ADGRL1	-0.86302	-1.1857		ADGRL1	-0.86302	-1.1857		ADGRL1	-0.86302	-0.15876
ADGRL2	-0.93354	-1.2514		ADGRL2	-0.93354	-1.2514		ADGRL2	-0.93354	-0.089227
ADGRL3	0.92294	2.0148		ADGRL3	0.92294	2.0148		ADGRL3	0.92294	8407-01-01
ADGRL4	0.85218	-1.4935		ADGRL4	0.85218	-1.4935		ADGRL4	0.85218	-0.090464
ADGRV1	-0.34628	-1.2082		ADGRV1	-0.34628	-1.2082		ADGRV1	-0.34628	-1.6355
ADH1A	-0.40526	0.083969		ADH1A	-0.40526	0.083969		ADH1A	-0.40526	-0.11321
ADH1B	-1.214	-0.21668		ADH1B	-1.214	-0.21668		ADH1B	-1.214	-0.25802
ADH1C	-3.0677	-1.3345		ADH1C	-3.0677	-1.3345		ADH1C	-3.0677	-2.0264
ADH4	-1.6	-2.7319		ADH4	-1.6	-2.7319		ADH4	-1.6	-0.56903
ADH5	-2.5085	-0.89936		ADH5	-2.5085	-0.89936		ADH5	-2.5085	-2.0868
ADH6	-0.47143	-0.11043		ADH6	-0.47143	-0.11043		ADH6	-0.47143	-0.56925
ADH7	-1.5586	0.12213		ADH7	-1.5586	0.12213		ADH7	-1.5586	-1.5365
ADHFE1	-1.2936	-1.6808		ADHFE1	-1.2936	-1.6808		ADHFE1	-1.2936	-0.79576
ADI1	0.7681	-0.22722		ADI1	0.7681	-0.22722		ADI1	0.7681	-0.21844
ADIG	-2.7449	-1.3926		ADIG	-2.7449	-1.3926		ADIG	-2.7449	-1.2249
ADIPOQ	-3.2139	-2.7004		ADIPOQ	-3.2139	-2.7004		ADIPOQ	-3.2139	-3.1082
ADIPOR1	-0.26772	3773-01-01		ADIPOR1	-0.26772	3773-01-01		ADIPOR1	-0.26772	-0.042124
ADIPOR2	-0.8003	-1.7657		ADIPOR2	-0.8003	-1.7657		ADIPOR2	-0.8003	-0.48479
ADIRF	-1.9925	-3.5418		ADIRF	-1.9925	-3.5418		ADIRF	-1.9925	-3.7209
ADK	-2.1054	-3.2302		ADK	-2.1054	-3.2302		ADK	-2.1054	-2.8349
ADM	-1.3972	-2.659		ADM	-1.3972	-2.659		ADM	-1.3972	-2.1768
ADM2	-1.8058	-1.8898		ADM2	-1.8058	-1.8898		ADM2	-1.8058	-1.5509
ADM5	-1.8347	-2.0358		ADM5	-1.8347	-2.0358		ADM5	-1.8347	-1.4353
ADNP	9715-01-01	0.42869		ADNP	9715-01-01	0.42869		ADNP	9715-01-01	-0.59955
ADNP2	-1.1068	-2.5783		ADNP2	-1.1068	-2.5783		ADNP2	-1.1068	-1.1373
ADO	-0.23738	0.18961		ADO	-0.23738	0.18961		ADO	-0.23738	-0.4095
ADORA1	-3.1921	-4.3738		ADORA1	-3.1921	-4.3738		ADORA1	-3.1921	-3.9553
ADORA2A	-1.6631	-1.5518		ADORA2A	-1.6631	-1.5518		ADORA2A	-1.6631	-0.55092
ADORA2B	0.12408	0.91228		ADORA2B	0.12408	0.91228		ADORA2B	0.12408	0.36156
ADORA3	-3.5467	-2.8568		ADORA3	-3.5467	-2.8568		ADORA3	-3.5467	-2.9076
ADPGK	-1.2037	-1.8788		ADPGK	-1.2037	-1.8788		ADPGK	-1.2037	-0.57137
ADPRH	-2.8527	-1.2027		ADPRH	-2.8527	-1.2027		ADPRH	-2.8527	-2.0268
ADPRHL1	-1.2735	0.23791		ADPRHL1	-1.2735	0.23791		ADPRHL1	-1.2735	-0.54696
ADPRHL2	-2.1763	-2.1367		ADPRHL2	-2.1763	-2.1367		ADPRHL2	-2.1763	-4.48
ADPRM	-0.32969	4472-01-01		ADPRM	-0.32969	4472-01-01		ADPRM	-0.32969	0.70518
ADRA1A	-2.1865	-2.187		ADRA1A	-2.1865	-2.187		ADRA1A	-2.1865	-2.0252
ADRA1B	-0.58117	-0.15201		ADRA1B	-0.58117	-0.15201		ADRA1B	-0.58117	-0.56061
ADRA1D	0.38035	0.97394		ADRA1D	0.38035	0.97394		ADRA1D	0.38035	-0.35591
ADRA2A	-2.1272	-1.5009		ADRA2A	-2.1272	-1.5009		ADRA2A	-2.1272	-2.3266
ADRA2B	-2.949	-3.4616		ADRA2B	-2.949	-3.4616		ADRA2B	-2.949	-3.6424
ADRA2C	-1.6868	-2.021		ADRA2C	-1.6868	-2.021		ADRA2C	-1.6868	-0.78016
ADRB1	-3.6286	-3.1395		ADRB1	-3.6286	-3.1395		ADRB1	-3.6286	-2.884
ADRB2	2371-01-01	0.8699		ADRB2	2371-01-01	0.8699		ADRB2	2371-01-01	6006-01-01
ADRB3	-1.0051	-1.8253		ADRB3	-1.0051	-1.8253		ADRB3	-1.0051	-2.5673
ADRBK1	-0.72076	-0.27894		ADRBK1	-0.72076	-0.27894		ADRBK1	-0.72076	0.34929
ADRBK2	-2.2936	-1.723		ADRBK2	-2.2936	-1.723		ADRBK2	-2.2936	-1.8571
ADRM1	-2.8477	-1.8247		ADRM1	-2.8477	-1.8247		ADRM1	-2.8477	-1.8862
ADSL	-5.269	-5.3276		ADSL	-5.269	-5.3276		ADSL	-5.269	-4.699
ADSS	-2.4458	-1.8617		ADSS	-2.4458	-1.8617		ADSS	-2.4458	-2.0294
ADSSL1	-3.6833	-2.1458		ADSSL1	-3.6833	-2.1458		ADSSL1	-3.6833	-2.0804
ADTRP	-2.2852	-1.7605		ADTRP	-2.2852	-1.7605		ADTRP	-2.2852	-2.0951
AEBP1	-1.694	-1.3041		AEBP1	-1.694	-1.3041		AEBP1	-1.694	-1.7683
AEBP2	-4.1509	-4.8684		AEBP2	-4.1509	-4.8684		AEBP2	-4.1509	-2.3878
AEN	-0.58657	-1.7149		AEN	-0.58657	-1.7149		AEN	-0.58657	-1.7126
AES	-2.2768	-1.5838		AES	-2.2768	-1.5838		AES	-2.2768	-0.69372
AFAP1	-1.0862	-1.3057		AFAP1	-1.0862	-1.3057		AFAP1	-1.0862	-0.17363
AFAP1L1	0.40676	-2.3966		AFAP1L1	0.40676	-2.3966		AFAP1L1	0.40676	-0.68694
AFAP1L2	-3.9457	-4.4285		AFAP1L2	-3.9457	-4.4285		AFAP1L2	-3.9457	-2.9382
AFF1	-1.953	-2.2235		AFF1	-1.953	-2.2235		AFF1	-1.953	-1.2012
AFF2	0.10122	-1.1727		AFF2	0.10122	-1.1727		AFF2	0.10122	-0.99874
AFF3	-0.67907	0.17044		AFF3	-0.67907	0.17044		AFF3	-0.67907	0.51331
AFF4	-4.3743	-4.0186		AFF4	-4.3743	-4.0186		AFF4	-4.3743	-3.975
AFG3L2	-2.944	-6.2167		AFG3L2	-2.944	-6.2167		AFG3L2	-2.944	-4.2229
AFM	-0.29435	6773-01-01		AFM	-0.29435	6773-01-01		AFM	-0.29435	2156-01-01
AFMID	-0.58082	-1.7231		AFMID	-0.58082	-1.7231		AFMID	-0.58082	-2.2148
AFP	-0.66562	-0.30986		AFP	-0.66562	-0.30986		AFP	-0.66562	-1.0921
AFTPH	-1.7785	-0.27073		AFTPH	-1.7785	-0.27073		AFTPH	-1.7785	-0.26717
AGA	-0.99294	-0.55985		AGA	-0.99294	-0.55985		AGA	-0.99294	-1.4812
AGAP1	-1.3747	-2.4292		AGAP1	-1.3747	-2.4292		AGAP1	-1.3747	-1.2735
AGAP11	-1.9659	-1.9661		AGAP11	-1.9659	-1.9661		AGAP11	-1.9659	-2.7505
AGAP2	-3.615	-1.8088		AGAP2	-3.615	-1.8088		AGAP2	-3.615	-1.7755
AGAP3	-0.95671	-4.6725		AGAP3	-0.95671	-4.6725		AGAP3	-0.95671	-0.2969
AGAP4	-4.02	-5.3005		AGAP4	-4.02	-5.3005		AGAP4	-4.02	-3.4316
AGAP5	-5.0339	-3.6363		AGAP5	-5.0339	-3.6363		AGAP5	-5.0339	-4.0464
AGAP6	-2.4634	-2.1478		AGAP6	-2.4634	-2.1478		AGAP6	-2.4634	-2.9974
AGAP9	-3.0822	-3.7617		AGAP9	-3.0822	-3.7617		AGAP9	-3.0822	-3.2403
AGBL1	-1.4194	-2.2677		AGBL1	-1.4194	-2.2677		AGBL1	-1.4194	-0.943
AGBL2	-1.7463	-3.8194		AGBL2	-1.7463	-3.8194		AGBL2	-1.7463	-1.3418
AGBL3	-1.874	-0.71045		AGBL3	-1.874	-0.71045		AGBL3	-1.874	-1.2323
AGBL4	-3.2731	-2.5086		AGBL4	-3.2731	-2.5086		AGBL4	-3.2731	-1.5883
AGBL5	-2.6195	-2.156		AGBL5	-2.6195	-2.156		AGBL5	-2.6195	-1.571
AGER	0.13472	0.64388		AGER	0.13472	0.64388		AGER	0.13472	-0.020057
AGFG1	-1.1436	-0.99249		AGFG1	-1.1436	-0.99249		AGFG1	-1.1436	-0.81148
AGFG2	-1.1566	-1.3233		AGFG2	-1.1566	-1.3233		AGFG2	-1.1566	-0.57961
AGGF1	-1.716	-1.7361		AGGF1	-1.716	-1.7361		AGGF1	-1.716	-1.9003
AGK	-4.2476	-2.4521		AGK	-4.2476	-2.4521		AGK	-4.2476	-3.9707
AGL	-4.0428	-0.8548		AGL	-4.0428	-0.8548		AGL	-4.0428	-2.1032
AGMAT	-1.8186	-1.4872		AGMAT	-1.8186	-1.4872		AGMAT	-1.8186	-2.193
AGMO	0.67721	-0.47569		AGMO	0.67721	-0.47569		AGMO	0.67721	-0.045371
AGO1	-1.9625	-0.89267		AGO1	-1.9625	-0.89267		AGO1	-1.9625	-1.9396
AGO2	-2.0858	-2.751		AGO2	-2.0858	-2.751		AGO2	-2.0858	-1.7792
AGO3	-1.4143	-1.0483		AGO3	-1.4143	-1.0483		AGO3	-1.4143	-0.97432
AGO4	-3.9688	-1.8713		AGO4	-3.9688	-1.8713		AGO4	-3.9688	-1.7695
AGPAT1	-3.2502	-0.31226		AGPAT1	-3.2502	-0.31226		AGPAT1	-3.2502	-1.6737
AGPAT2	-4.2209	-4.8419		AGPAT2	-4.2209	-4.8419		AGPAT2	-4.2209	-3.4974
AGPAT3	-3.2271	0.23045		AGPAT3	-3.2271	0.23045		AGPAT3	-3.2271	-0.65731
AGPAT4	-0.9481	-1.1016		AGPAT4	-0.9481	-1.1016		AGPAT4	-0.9481	-2.3904
AGPAT5	-2.8605	-4.9395		AGPAT5	-2.8605	-4.9395		AGPAT5	-2.8605	-4.0796
AGPAT6	-0.42688	-2.5202		AGPAT6	-0.42688	-2.5202		AGPAT6	-0.42688	-0.80299
AGPAT9	-2.5929	-2.5539		AGPAT9	-2.5929	-2.5539		AGPAT9	-2.5929	-1.7417
AGPS	-3.5468	-2.7085		AGPS	-3.5468	-2.7085		AGPS	-3.5468	-1.8345
AGR2	-1.1937	-1.3416		AGR2	-1.1937	-1.3416		AGR2	-1.1937	0.61036
AGR3	-1.5452	-1.6854		AGR3	-1.5452	-1.6854		AGR3	-1.5452	-0.8317
AGRN	-3.1843	-3.5267		AGRN	-3.1843	-3.5267		AGRN	-3.1843	-3.982
AGRP	-0.90015	0.23118		AGRP	-0.90015	0.23118		AGRP	-0.90015	-1.7395
AGT	-2.6104	-3.4918		AGT	-2.6104	-3.4918		AGT	-2.6104	-3.8538
AGTPBP1	-2.3078	-0.83841		AGTPBP1	-2.3078	-0.83841		AGTPBP1	-2.3078	-1.2575
AGTR1	-1.7209	-1.4006		AGTR1	-1.7209	-1.4006		AGTR1	-1.7209	-0.66061
AGTR2	-1.0618	-1.6854		AGTR2	-1.0618	-1.6854		AGTR2	-1.0618	-0.70444
AGTRAP	-2.3749	-3.8463		AGTRAP	-2.3749	-3.8463		AGTRAP	-2.3749	-3.1535
AGXT	-0.40745	-1.8438		AGXT	-0.40745	-1.8438		AGXT	-0.40745	-1.5354
AGXT2	-0.59121	-1.0469		AGXT2	-0.59121	-1.0469		AGXT2	-0.59121	-1.2269
AHCTF1	-4.5316	-3.4303		AHCTF1	-4.5316	-3.4303		AHCTF1	-4.5316	-3.7721
AHCY	-4.783	-3.9427		AHCY	-4.783	-3.9427		AHCY	-4.783	-2.8995
AHCYL1	-3.5459	-4.8405		AHCYL1	-3.5459	-4.8405		AHCYL1	-3.5459	-3.8235
AHCYL2	-2.653	-1.6548		AHCYL2	-2.653	-1.6548		AHCYL2	-2.653	0.92093
AHDC1	-0.41389	-0.52647		AHDC1	-0.41389	-0.52647		AHDC1	-0.41389	-1.0972
AHI1	-1.1963	-0.53667		AHI1	-1.1963	-0.53667		AHI1	-1.1963	-0.64285
AHNAK	0.29119	-0.43308		AHNAK	0.29119	-0.43308		AHNAK	0.29119	0.18972
AHNAK2	-1.6347	-1.8387		AHNAK2	-1.6347	-1.8387		AHNAK2	-1.6347	-1.0592
AHR	-5.8034	-4.9985		AHR	-5.8034	-4.9985		AHR	-5.8034	-2.9244
AHRR	-3.4999	-2.4326		AHRR	-3.4999	-2.4326		AHRR	-3.4999	-3.0991
AHSA1	-3.3103	-4.1037		AHSA1	-3.3103	-4.1037		AHSA1	-3.3103	-3.2643
AHSA2	-3.6132	-3.1955		AHSA2	-3.6132	-3.1955		AHSA2	-3.6132	-1.8367
AHSG	0.17401	0.57121		AHSG	0.17401	0.57121		AHSG	0.17401	-0.037814
AHSP	-1.3715	-0.94186		AHSP	-1.3715	-0.94186		AHSP	-1.3715	-1.2792
AICDA	-0.45864	-1.7775		AICDA	-0.45864	-1.7775		AICDA	-0.45864	-1.1736
AIDA	-3.1048	-3.6391		AIDA	-3.1048	-3.6391		AIDA	-3.1048	-2.8938
AIF1	-1.9718	-0.45707		AIF1	-1.9718	-0.45707		AIF1	-1.9718	-2.5642
AIF1L	-1.2094	-0.19391		AIF1L	-1.2094	-0.19391		AIF1L	-1.2094	-0.4266
AIFM1	-6.1063	-8.5788		AIFM1	-6.1063	-8.5788		AIFM1	-6.1063	-5.8006
AIFM2	-2.3486	-0.26562		AIFM2	-2.3486	-0.26562		AIFM2	-2.3486	-1.7979
AIFM3	-2.0819	-1.758		AIFM3	-2.0819	-1.758		AIFM3	-2.0819	-1.2173
AIG1	-1.7296	0.9004		AIG1	-1.7296	0.9004		AIG1	-1.7296	-0.025083
AIM1	-0.97872	0.18865		AIM1	-0.97872	0.18865		AIM1	-0.97872	-1.8069
AIM1L	-3.0694	-1.9088		AIM1L	-3.0694	-1.9088		AIM1L	-3.0694	-1.6628
AIM2	-3.0898	-0.91519		AIM2	-3.0898	-0.91519		AIM2	-3.0898	-1.6977
AIMP1	-1.5995	-0.53244		AIMP1	-1.5995	-0.53244		AIMP1	-1.5995	-0.6011
AIMP2	-2.2105	-2.8427		AIMP2	-2.2105	-2.8427		AIMP2	-2.2105	-1.7905
AIP	-1.654	-2.8147		AIP	-1.654	-2.8147		AIP	-1.654	-2.8817
AIPL1	-2.6869	-1.1581		AIPL1	-2.6869	-1.1581		AIPL1	-2.6869	-1.1914
AIRE	-1.4561	-0.84027		AIRE	-1.4561	-0.84027		AIRE	-1.4561	-1.4869
AJAP1	-2.1982	-0.84863		AJAP1	-2.1982	-0.84863		AJAP1	-2.1982	-1.8411
AJUBA	0.22817	0.34088		AJUBA	0.22817	0.34088		AJUBA	0.22817	0.56803
AK1	-2.5906	-2.6897		AK1	-2.5906	-2.6897		AK1	-2.5906	-3.0704
AK2	-4.8925	-4.4307		AK2	-4.8925	-4.4307		AK2	-4.8925	-4.1657
AK3	-3.3695	-1.5526		AK3	-3.3695	-1.5526		AK3	-3.3695	-2.2148
AK4	-4.9992	-5.0588		AK4	-4.9992	-5.0588		AK4	-4.9992	-4.5567
AK5	-1.1378	-1.6424		AK5	-1.1378	-1.6424		AK5	-1.1378	-2.5914
AK6	-3.4862	-1.8962		AK6	-3.4862	-1.8962		AK6	-3.4862	-3.5955
AK7	-1.5893	-2.5133		AK7	-1.5893	-2.5133		AK7	-1.5893	-0.85619
AK8	-2.3489	-2.0727		AK8	-2.3489	-2.0727		AK8	-2.3489	-2.2165
AK9	-1.8991	-2.0025		AK9	-1.8991	-2.0025		AK9	-1.8991	-2.2954
AKAP1	-4.9676	-2.5611		AKAP1	-4.9676	-2.5611		AKAP1	-4.9676	-2.1494
AKAP10	-2.2383	-2.9364		AKAP10	-2.2383	-2.9364		AKAP10	-2.2383	-1.6621
AKAP11	0.18933	-1.0865		AKAP11	0.18933	-1.0865		AKAP11	0.18933	-1.322
AKAP12	-3.384	-2.4469		AKAP12	-3.384	-2.4469		AKAP12	-3.384	-3.0123
AKAP13	-0.23869	-2.5919		AKAP13	-0.23869	-2.5919		AKAP13	-0.23869	-1.4858
AKAP14	-3.7624	-0.93374		AKAP14	-3.7624	-0.93374		AKAP14	-3.7624	-1.0824
AKAP17A	-3.0643	-0.12564		AKAP17A	-3.0643	-0.12564		AKAP17A	-3.0643	-2.6047
AKAP2	0.045958	0.1249		AKAP2	0.045958	0.1249		AKAP2	0.045958	0.34161
AKAP3	0.6602	0.82738		AKAP3	0.6602	0.82738		AKAP3	0.6602	3889-01-01
AKAP4	-1.2708	-0.059458		AKAP4	-1.2708	-0.059458		AKAP4	-1.2708	-0.37394
AKAP5	-1.0424	0.49817		AKAP5	-1.0424	0.49817		AKAP5	-1.0424	-1.2147
AKAP6	-3.1634	-0.65435		AKAP6	-3.1634	-0.65435		AKAP6	-3.1634	-1.5272
AKAP7	-1.8844	3965-01-01		AKAP7	-1.8844	3965-01-01		AKAP7	-1.8844	-0.023785
AKAP8	-4.4255	-2.4454		AKAP8	-4.4255	-2.4454		AKAP8	-4.4255	-2.9857
AKAP8L	-2.2913	-1.955		AKAP8L	-2.2913	-1.955		AKAP8L	-2.2913	-1.7423
AKAP9	0.32648	-0.46723		AKAP9	0.32648	-0.46723		AKAP9	0.32648	0.80344
AKIP1	-2.2945	-1.8227		AKIP1	-2.2945	-1.8227		AKIP1	-2.2945	-2.0832
AKIRIN1	-3.1183	-4.1161		AKIRIN1	-3.1183	-4.1161		AKIRIN1	-3.1183	-4.5125
AKIRIN2	-2.2903	-2.4755		AKIRIN2	-2.2903	-2.4755		AKIRIN2	-2.2903	-1.4006
AKNA	-2.3967	-1.8458		AKNA	-2.3967	-1.8458		AKNA	-2.3967	-1.3289
AKNAD1	-1.4008	-1.0656		AKNAD1	-1.4008	-1.0656		AKNAD1	-1.4008	-1.0234
AKR1A1	-4.1991	-3.1805		AKR1A1	-4.1991	-3.1805		AKR1A1	-4.1991	-2.9104
AKR1B1	0.26508	-0.58027		AKR1B1	0.26508	-0.58027		AKR1B1	0.26508	-0.49086
AKR1B10	-1.5435	-2.5104		AKR1B10	-1.5435	-2.5104		AKR1B10	-1.5435	-1.8535
AKR1B15	0.077325	-0.68546		AKR1B15	0.077325	-0.68546		AKR1B15	0.077325	0.188
AKR1C1	-1.8646	-3.1754		AKR1C1	-1.8646	-3.1754		AKR1C1	-1.8646	-3.3368
AKR1C2	-0.92735	-1.3178		AKR1C2	-0.92735	-1.3178		AKR1C2	-0.92735	-1.1295
AKR1C3	-1.531	-2.6092		AKR1C3	-1.531	-2.6092		AKR1C3	-1.531	-1.0279
AKR1C4	-2.2548	-1.178		AKR1C4	-2.2548	-1.178		AKR1C4	-2.2548	-1.7554
AKR1D1	-3.2313	-0.62879		AKR1D1	-3.2313	-0.62879		AKR1D1	-3.2313	-1.4167
AKR1E2	-3.3074	-3.0108		AKR1E2	-3.3074	-3.0108		AKR1E2	-3.3074	-2.0217
AKR7A2	-1.8844	-2.4699		AKR7A2	-1.8844	-2.4699		AKR7A2	-1.8844	-1.6557
AKR7A3	-2.3037	-3.5444		AKR7A3	-2.3037	-3.5444		AKR7A3	-2.3037	-2.1568
AKT1	-5.4143	-1.7315		AKT1	-5.4143	-1.7315		AKT1	-5.4143	-2.2175
AKT1S1	-2.1259	-2.0094		AKT1S1	-2.1259	-2.0094		AKT1S1	-2.1259	-0.87208
AKT2	-2.3553	-1.721		AKT2	-2.3553	-1.721		AKT2	-2.3553	-1.5319
AKT3	-4.0057	-4.0724		AKT3	-4.0057	-4.0724		AKT3	-4.0057	-3.2673
AKTIP	0.20176	0.80137		AKTIP	0.20176	0.80137		AKTIP	0.20176	-0.83862
ALAD	-0.70742	-1.9608		ALAD	-0.70742	-1.9608		ALAD	-0.70742	0.2017
ALAS1	-3.5535	-1.5929		ALAS1	-3.5535	-1.5929		ALAS1	-3.5535	-2.0408
ALAS2	-2.7871	-4.4617		ALAS2	-2.7871	-4.4617		ALAS2	-2.7871	-3.4507
ALB	-1.2979	-0.47445		ALB	-1.2979	-0.47445		ALB	-1.2979	0.27727
ALCAM	-0.69676	-0.70507		ALCAM	-0.69676	-0.70507		ALCAM	-0.69676	-1.16
ALDH16A1	-3.7623	-2.3595		ALDH16A1	-3.7623	-2.3595		ALDH16A1	-3.7623	-2.3218
ALDH18A1	-0.86426	-0.90325		ALDH18A1	-0.86426	-0.90325		ALDH18A1	-0.86426	-1.8555
ALDH1A1	-0.69975	-2.6836		ALDH1A1	-0.69975	-2.6836		ALDH1A1	-0.69975	0.36517
ALDH1A2	-0.56608	-1.5359		ALDH1A2	-0.56608	-1.5359		ALDH1A2	-0.56608	-1.7173
ALDH1A3	-2.1227	-4.3715		ALDH1A3	-2.1227	-4.3715		ALDH1A3	-2.1227	-2.6487
ALDH1B1	-3.529	-4.0282		ALDH1B1	-3.529	-4.0282		ALDH1B1	-3.529	-2.9603
ALDH1L1	-1.4197	-1.749		ALDH1L1	-1.4197	-1.749		ALDH1L1	-1.4197	-2.1667
ALDH1L2	-4.9012	-3.7669		ALDH1L2	-4.9012	-3.7669		ALDH1L2	-4.9012	-3.6793
ALDH2	-4.7455	-2.5388		ALDH2	-4.7455	-2.5388		ALDH2	-4.7455	-3.2345
ALDH3A1	-2.4615	-2.1816		ALDH3A1	-2.4615	-2.1816		ALDH3A1	-2.4615	0.32308
ALDH3A2	-0.63291	-0.45938		ALDH3A2	-0.63291	-0.45938		ALDH3A2	-0.63291	-0.46284
ALDH3B1	-0.059813	-1.7473		ALDH3B1	-0.059813	-1.7473		ALDH3B1	-0.059813	-0.95037
ALDH3B2	-2.5935	-5.172		ALDH3B2	-2.5935	-5.172		ALDH3B2	-2.5935	-2.9472
ALDH4A1	-1.4955	-2.1992		ALDH4A1	-1.4955	-2.1992		ALDH4A1	-1.4955	-2.0123
ALDH5A1	-0.25875	-0.44631		ALDH5A1	-0.25875	-0.44631		ALDH5A1	-0.25875	-1.3564
ALDH6A1	-1.6704	-2.032		ALDH6A1	-1.6704	-2.032		ALDH6A1	-1.6704	-1.289
ALDH7A1	-3.3025	-1.4561		ALDH7A1	-3.3025	-1.4561		ALDH7A1	-3.3025	-2.3696
ALDH8A1	-0.70002	-0.051781		ALDH8A1	-0.70002	-0.051781		ALDH8A1	-0.70002	-0.36447
ALDH9A1	-1.4507	-3.1579		ALDH9A1	-1.4507	-3.1579		ALDH9A1	-1.4507	-3.4065
ALDOA	-4.2868	-3.8887		ALDOA	-4.2868	-3.8887		ALDOA	-4.2868	-6.0053
ALDOB	-1.7115	-2.6118		ALDOB	-1.7115	-2.6118		ALDOB	-1.7115	-1.5568
ALDOC	-4.6928	-3.2492		ALDOC	-4.6928	-3.2492		ALDOC	-4.6928	-2.5213
ALG1	-6.7305	-5.5106		ALG1	-6.7305	-5.5106		ALG1	-6.7305	-5.7434
ALG10	-2.0608	-1.4659		ALG10	-2.0608	-1.4659		ALG10	-2.0608	-2.7133
ALG10B	-4.5176	-2.7806		ALG10B	-4.5176	-2.7806		ALG10B	-4.5176	-3.3198
ALG11	-1.4622	-1.7481		ALG11	-1.4622	-1.7481		ALG11	-1.4622	-1.8822
ALG12	-0.829	-2.1786		ALG12	-0.829	-2.1786		ALG12	-0.829	-2.1817
ALG13	-6.4973	-5.6504		ALG13	-6.4973	-5.6504		ALG13	-6.4973	-5.8351
ALG14	-4.8451	-3.8026		ALG14	-4.8451	-3.8026		ALG14	-4.8451	-4.6538
ALG1L	-2.6398	-1.4052		ALG1L	-2.6398	-1.4052		ALG1L	-2.6398	-2.415
ALG1L2	-1.3752	-1.0682		ALG1L2	-1.3752	-1.0682		ALG1L2	-1.3752	-1.1411
ALG2	-4.7568	-5.0451		ALG2	-4.7568	-5.0451		ALG2	-4.7568	-4.5736
ALG3	1.1642	-0.10185		ALG3	1.1642	-0.10185		ALG3	1.1642	-0.032835
ALG5	-5.2491	-2.7334		ALG5	-5.2491	-2.7334		ALG5	-5.2491	-3.2329
ALG6	-2.8194	-2.0594		ALG6	-2.8194	-2.0594		ALG6	-2.8194	-3.1158
ALG8	-3.7707	-2.2016		ALG8	-3.7707	-2.2016		ALG8	-3.7707	-2.8405
ALG9	-1.3138	-2.957		ALG9	-1.3138	-2.957		ALG9	-1.3138	-2.3956
ALK	-2.2522	-1.4246		ALK	-2.2522	-1.4246		ALK	-2.2522	-2.1541
ALKBH1	-1.0154	-1.9614		ALKBH1	-1.0154	-1.9614		ALKBH1	-1.0154	0.014779
ALKBH2	-1.7637	-0.95329		ALKBH2	-1.7637	-0.95329		ALKBH2	-1.7637	-2.8728
ALKBH3	-2.2143	-1.7981		ALKBH3	-2.2143	-1.7981		ALKBH3	-2.2143	-1.2789
ALKBH4	-2.332	-2.2653		ALKBH4	-2.332	-2.2653		ALKBH4	-2.332	-0.87328
ALKBH5	-1.0381	-1.8089		ALKBH5	-1.0381	-1.8089		ALKBH5	-1.0381	-3.6549
ALKBH6	-3.5124	-1.4093		ALKBH6	-3.5124	-1.4093		ALKBH6	-3.5124	-2.7259
ALKBH7	-1.9705	-1.2456		ALKBH7	-1.9705	-1.2456		ALKBH7	-1.9705	-1.2928
ALKBH8	-0.67964	-2.4676		ALKBH8	-0.67964	-2.4676		ALKBH8	-0.67964	-1.1227
ALLC	-2.6707	-1.4837		ALLC	-2.6707	-1.4837		ALLC	-2.6707	-2.1085
ALMS1	-0.5034	-1.3537		ALMS1	-0.5034	-1.3537		ALMS1	-0.5034	-0.85043
ALOX12	-2.0824	-2.132		ALOX12	-2.0824	-2.132		ALOX12	-2.0824	-0.37026
ALOX12B	-2.8313	-2.6389		ALOX12B	-2.8313	-2.6389		ALOX12B	-2.8313	-1.6197
ALOX15	-3.4629	-3.3809		ALOX15	-3.4629	-3.3809		ALOX15	-3.4629	-2.3147
ALOX15B	-1.6991	0.28868		ALOX15B	-1.6991	0.28868		ALOX15B	-1.6991	-0.59763
ALOX5	-2.8068	-2.9586		ALOX5	-2.8068	-2.9586		ALOX5	-2.8068	-2.5074
ALOX5AP	-3.0217	-2.1986		ALOX5AP	-3.0217	-2.1986		ALOX5AP	-3.0217	-0.99692
ALOXE3	-3.0516	-2.1754		ALOXE3	-3.0516	-2.1754		ALOXE3	-3.0516	-3.0604
ALPI	-1.0855	-2.0165		ALPI	-1.0855	-2.0165		ALPI	-1.0855	-1.7206
ALPK1	-1.1023	0.36969		ALPK1	-1.1023	0.36969		ALPK1	-1.1023	0.74699
ALPK2	6841-01-01	-2.3477		ALPK2	6841-01-01	-2.3477		ALPK2	6841-01-01	-1.1501
ALPK3	-3.9983	-4.4131		ALPK3	-3.9983	-4.4131		ALPK3	-3.9983	-4.1406
ALPL	-4.2318	-2.7562		ALPL	-4.2318	-2.7562		ALPL	-4.2318	-1.9208
ALPP	-0.024337	-2.4787		ALPP	-0.024337	-2.4787		ALPP	-0.024337	-1.5051
ALPPL2	-2.2781	-1.6803		ALPPL2	-2.2781	-1.6803		ALPPL2	-2.2781	-0.82926
ALS2	-0.02772	-0.39875		ALS2	-0.02772	-0.39875		ALS2	-0.02772	-0.51326
ALS2CL	-0.96083	-2.7728		ALS2CL	-0.96083	-2.7728		ALS2CL	-0.96083	-1.939
ALS2CR11	-3.0739	-2.9096		ALS2CR11	-3.0739	-2.9096		ALS2CR11	-3.0739	-2.1904
ALS2CR12	-1.5958	-0.5506		ALS2CR12	-1.5958	-0.5506		ALS2CR12	-1.5958	-0.98256
ALX1	-3.0238	-1.6052		ALX1	-3.0238	-1.6052		ALX1	-3.0238	-2.76
ALX3	-2.233	-1.4077		ALX3	-2.233	-1.4077		ALX3	-2.233	-3.012
ALX4	-0.86763	-0.89591		ALX4	-0.86763	-0.89591		ALX4	-0.86763	0.022393
ALYREF	-5.4144	-5.8119		ALYREF	-5.4144	-5.8119		ALYREF	-5.4144	-4.7106
AMACR	-2.7579	-0.612		AMACR	-2.7579	-0.612		AMACR	-2.7579	-0.71977
AMBN	-0.96074	0.75975		AMBN	-0.96074	0.75975		AMBN	-0.96074	0.18125
AMBP	-3.3161	-2.2272		AMBP	-3.3161	-2.2272		AMBP	-3.3161	-1.7623
AMBRA1	0.17242	-0.15617		AMBRA1	0.17242	-0.15617		AMBRA1	0.17242	-1.7704
AMD1	-4.8912	-2.5919		AMD1	-4.8912	-2.5919		AMD1	-4.8912	-1.4767
AMDHD1	-2.079	-2.2344		AMDHD1	-2.079	-2.2344		AMDHD1	-2.079	-1.9984
AMDHD2	-2.905	0.44352		AMDHD2	-2.905	0.44352		AMDHD2	-2.905	-1.1822
AMELX	-2.7043	-1.7527		AMELX	-2.7043	-1.7527		AMELX	-2.7043	-1.479
AMELY	0.055098	-0.35794		AMELY	0.055098	-0.35794		AMELY	0.055098	-0.30624
AMER1	-0.38753	-0.98018		AMER1	-0.38753	-0.98018		AMER1	-0.38753	-1.4523
AMER2	-0.56019	-0.37609		AMER2	-0.56019	-0.37609		AMER2	-0.56019	-1.2538
AMER3	-1.4637	-2.9401		AMER3	-1.4637	-2.9401		AMER3	-1.4637	-1.503
AMFR	-1.129	3.768		AMFR	-1.129	3.768		AMFR	-1.129	-0.052706
AMH	-4.3777	-3.3891		AMH	-4.3777	-3.3891		AMH	-4.3777	-3.867
AMHR2	-0.79835	-0.28826		AMHR2	-0.79835	-0.28826		AMHR2	-0.79835	0.47462
AMICA1	-1.1101	-2.6195		AMICA1	-1.1101	-2.6195		AMICA1	-1.1101	-1.6089
AMIGO1	-2.1749	-1.7407		AMIGO1	-2.1749	-1.7407		AMIGO1	-2.1749	-1.4265
AMIGO2	-2.1498	-3.0914		AMIGO2	-2.1498	-3.0914		AMIGO2	-2.1498	-2.8923
AMIGO3	0.075832	-0.85208		AMIGO3	0.075832	-0.85208		AMIGO3	0.075832	-0.73411
AMMECR1	-1.2339	-2.9508		AMMECR1	-1.2339	-2.9508		AMMECR1	-1.2339	-1.5316
AMMECR1L	-3.0685	-2.9598		AMMECR1L	-3.0685	-2.9598		AMMECR1L	-3.0685	-1.5111
AMN	-1.7681	-1.1522		AMN	-1.7681	-1.1522		AMN	-1.7681	-1.8459
AMN1	-1.4987	-2.428		AMN1	-1.4987	-2.428		AMN1	-1.4987	-1.4677
AMOT	-2.1792	-0.83724		AMOT	-2.1792	-0.83724		AMOT	-2.1792	-0.68107
AMOTL1	-2.8096	-1.9795		AMOTL1	-2.8096	-1.9795		AMOTL1	-2.8096	-2.2703
AMOTL2	1.0583	2.043		AMOTL2	1.0583	2.043		AMOTL2	1.0583	0.15046
AMPD1	0.45773	2923-01-01		AMPD1	0.45773	2923-01-01		AMPD1	0.45773	4196-01-01
AMPD2	-2.2152	-2.0153		AMPD2	-2.2152	-2.0153		AMPD2	-2.2152	-2.3715
AMPD3	-1.2833	-4.2956		AMPD3	-1.2833	-4.2956		AMPD3	-1.2833	-2.4983
AMPH	0.5605	0.29181		AMPH	0.5605	0.29181		AMPH	0.5605	0.96932
AMT	-3.2906	-3.5147		AMT	-3.2906	-3.5147		AMT	-3.2906	-3.0748
AMTN	-1.2958	-1.5001		AMTN	-1.2958	-1.5001		AMTN	-1.2958	0.98274
AMY1A	-2.7897	-2.373		AMY1A	-2.7897	-2.373		AMY1A	-2.7897	-2.4205
AMY1B	-5.747	-4.2996		AMY1B	-5.747	-4.2996		AMY1B	-5.747	-4.1313
AMY1C	-2.6493	-2.027		AMY1C	-2.6493	-2.027		AMY1C	-2.6493	-1.5433
AMY2A	-1.8767	-1.3469		AMY2A	-1.8767	-1.3469		AMY2A	-1.8767	-1.5198
AMY2B	-3.2544	-1.9168		AMY2B	-3.2544	-1.9168		AMY2B	-3.2544	-2.377
AMZ1	-1.1002	-2.7773		AMZ1	-1.1002	-2.7773		AMZ1	-1.1002	-1.2446
AMZ2	-2.6033	-2.9251		AMZ2	-2.6033	-2.9251		AMZ2	-2.6033	-3.5336
ANAPC1	-3.6548	-3.7884		ANAPC1	-3.6548	-3.7884		ANAPC1	-3.6548	-1.7636
ANAPC10	-0.54684	-0.30267		ANAPC10	-0.54684	-0.30267		ANAPC10	-0.54684	-0.70295
ANAPC11	-4.7411	-4.8794		ANAPC11	-4.7411	-4.8794		ANAPC11	-4.7411	-5.216
ANAPC13	-5.2821	-4.436		ANAPC13	-5.2821	-4.436		ANAPC13	-5.2821	-5.5824
ANAPC15	-4.5408	-3.2474		ANAPC15	-4.5408	-3.2474		ANAPC15	-4.5408	-2.6417
ANAPC16	-2.9248	-0.73171		ANAPC16	-2.9248	-0.73171		ANAPC16	-2.9248	-2.1834
ANAPC2	-2.1896	-1.6433		ANAPC2	-2.1896	-1.6433		ANAPC2	-2.1896	-2.0367
ANAPC4	-4.2962	-4.1445		ANAPC4	-4.2962	-4.1445		ANAPC4	-4.2962	-2.9237
ANAPC5	-3.656	-3.8653		ANAPC5	-3.656	-3.8653		ANAPC5	-3.656	-2.7051
ANAPC7	-2.7341	-2.5223		ANAPC7	-2.7341	-2.5223		ANAPC7	-2.7341	-4.6963
ANG	-2.2047	0.45071		ANG	-2.2047	0.45071		ANG	-2.2047	-1.7396
ANGEL1	-2.5941	-1.6645		ANGEL1	-2.5941	-1.6645		ANGEL1	-2.5941	-2.7909
ANGEL2	-1.6968	-1.7105		ANGEL2	-1.6968	-1.7105		ANGEL2	-1.6968	0.11381
ANGPT1	0.13529	-0.27423		ANGPT1	0.13529	-0.27423		ANGPT1	0.13529	-1.3405
ANGPT2	-1.0139	-2.1585		ANGPT2	-1.0139	-2.1585		ANGPT2	-1.0139	-1.2166
ANGPT4	-2.471	-0.8471		ANGPT4	-2.471	-0.8471		ANGPT4	-2.471	-1.2991
ANGPTL1	-1.2612	-1.5553		ANGPTL1	-1.2612	-1.5553		ANGPTL1	-1.2612	-0.70502
ANGPTL2	-1.6651	-2.9906		ANGPTL2	-1.6651	-2.9906		ANGPTL2	-1.6651	-1.2067
ANGPTL3	-1.0749	-3.4936		ANGPTL3	-1.0749	-3.4936		ANGPTL3	-1.0749	-3.022
ANGPTL4	-2.0435	-1.2854		ANGPTL4	-2.0435	-1.2854		ANGPTL4	-2.0435	-1.3782
ANGPTL5	-2.4663	-0.045582		ANGPTL5	-2.4663	-0.045582		ANGPTL5	-2.4663	-0.33477
ANGPTL6	-3.1744	-2.5146		ANGPTL6	-3.1744	-2.5146		ANGPTL6	-3.1744	-2.8729
ANGPTL7	-0.24614	-0.80958		ANGPTL7	-0.24614	-0.80958		ANGPTL7	-0.24614	0.25624
ANHX	-3.9985	-4.3836		ANHX	-3.9985	-4.3836		ANHX	-3.9985	-4.3152
ANK1	-3.9528	-2.5209		ANK1	-3.9528	-2.5209		ANK1	-3.9528	-2.65
ANK2	-0.70135	-0.86553		ANK2	-0.70135	-0.86553		ANK2	-0.70135	0.23172
ANK3	-1.7818	-1.6098		ANK3	-1.7818	-1.6098		ANK3	-1.7818	-1.6619
ANKAR	-0.68481	-1.0359		ANKAR	-0.68481	-1.0359		ANKAR	-0.68481	-0.30304
ANKDD1A	-2.9076	-2.524		ANKDD1A	-2.9076	-2.524		ANKDD1A	-2.9076	-2.5439
ANKDD1B	-1.3168	-2.4768		ANKDD1B	-1.3168	-2.4768		ANKDD1B	-1.3168	-1.9366
ANKEF1	-1.8272	-1.7353		ANKEF1	-1.8272	-1.7353		ANKEF1	-1.8272	-0.54395
ANKFN1	-1.4523	-1.7361		ANKFN1	-1.4523	-1.7361		ANKFN1	-1.4523	-0.42165
ANKFY1	-2.7963	-1.7412		ANKFY1	-2.7963	-1.7412		ANKFY1	-2.7963	-0.99148
ANKH	-2.436	-2.5087		ANKH	-2.436	-2.5087		ANKH	-2.436	-1.2675
ANKHD1	-4.0663	-5.3816		ANKHD1	-4.0663	-5.3816		ANKHD1	-4.0663	-4.0709
ANKHD1-EIF4EBP3	-4.0517	-6.6978		ANKHD1-EIF4EBP3	-4.0517	-6.6978		ANKHD1-EIF4EBP3	-4.0517	-3.3202
ANKIB1	-2.4028	-1.9763		ANKIB1	-2.4028	-1.9763		ANKIB1	-2.4028	-1.9679
ANKK1	-1.571	-3.6535		ANKK1	-1.571	-3.6535		ANKK1	-1.571	-2.244
ANKLE1	-4.0192	-2.9397		ANKLE1	-4.0192	-2.9397		ANKLE1	-4.0192	-3.651
ANKLE2	-3.4225	-2.4356		ANKLE2	-3.4225	-2.4356		ANKLE2	-3.4225	-3.595
ANKMY1	-1.0657	-1.0209		ANKMY1	-1.0657	-1.0209		ANKMY1	-1.0657	-1.8606
ANKMY2	0.48621	-0.14418		ANKMY2	0.48621	-0.14418		ANKMY2	0.48621	0.63943
ANKRA2	-0.40022	-0.22032		ANKRA2	-0.40022	-0.22032		ANKRA2	-0.40022	-0.60403
ANKRD1	-1.8723	-2.1208		ANKRD1	-1.8723	-2.1208		ANKRD1	-1.8723	-2.6479
ANKRD10	-0.6027	-0.25083		ANKRD10	-0.6027	-0.25083		ANKRD10	-0.6027	-0.97602
ANKRD11	-4.7205	-2.4778		ANKRD11	-4.7205	-2.4778		ANKRD11	-4.7205	-2.4882
ANKRD12	-0.51431	-1.6876		ANKRD12	-0.51431	-1.6876		ANKRD12	-0.51431	-1.1526
ANKRD13A	-3.2483	-1.6592		ANKRD13A	-3.2483	-1.6592		ANKRD13A	-3.2483	-2.2101
ANKRD13B	-3.6555	-1.0555		ANKRD13B	-3.6555	-1.0555		ANKRD13B	-3.6555	-2.2819
ANKRD13C	-2.075	-3.1022		ANKRD13C	-2.075	-3.1022		ANKRD13C	-2.075	-2.3259
ANKRD13D	-3.0107	-2.2235		ANKRD13D	-3.0107	-2.2235		ANKRD13D	-3.0107	-1.8317
ANKRD16	-3.7914	-3.8235		ANKRD16	-3.7914	-3.8235		ANKRD16	-3.7914	-3.6215
ANKRD17	-1.2853	-0.6529		ANKRD17	-1.2853	-0.6529		ANKRD17	-1.2853	-1.0099
ANKRD18A	-1.3701	-1.1247		ANKRD18A	-1.3701	-1.1247		ANKRD18A	-1.3701	-0.042703
ANKRD18B	-0.433	-0.96632		ANKRD18B	-0.433	-0.96632		ANKRD18B	-0.433	-0.63189
ANKRD2	-3.6792	-1.4362		ANKRD2	-3.6792	-1.4362		ANKRD2	-3.6792	-2.6894
ANKRD20A1	-3.3285	-2.9299		ANKRD20A1	-3.3285	-2.9299		ANKRD20A1	-3.3285	-2.3785
ANKRD20A2	-2.8717	-2.0471		ANKRD20A2	-2.8717	-2.0471		ANKRD20A2	-2.8717	-2.0397
ANKRD20A3	-5.4725	-4.8332		ANKRD20A3	-5.4725	-4.8332		ANKRD20A3	-5.4725	-4.6329
ANKRD20A4	-1.5058	-2.5762		ANKRD20A4	-1.5058	-2.5762		ANKRD20A4	-1.5058	-1.2728
ANKRD22	-2.6534	-1.9901		ANKRD22	-2.6534	-1.9901		ANKRD22	-2.6534	-3.7028
ANKRD23	-2.8789	-3.8462		ANKRD23	-2.8789	-3.8462		ANKRD23	-2.8789	-2.1951
ANKRD24	-3.0592	-3.8716		ANKRD24	-3.0592	-3.8716		ANKRD24	-3.0592	-2.4363
ANKRD26	-3.0475	-3.1278		ANKRD26	-3.0475	-3.1278		ANKRD26	-3.0475	-2.4795
ANKRD27	-2.4232	-0.25487		ANKRD27	-2.4232	-0.25487		ANKRD27	-2.4232	-1.4082
ANKRD28	-0.43224	-0.76247		ANKRD28	-0.43224	-0.76247		ANKRD28	-0.43224	-0.089256
ANKRD30A	-1.8112	-1.4584		ANKRD30A	-1.8112	-1.4584		ANKRD30A	-1.8112	-0.0037729
ANKRD30B	0.11372	-5.2666		ANKRD30B	0.11372	-5.2666		ANKRD30B	0.11372	-0.13851
ANKRD31	-0.036746	-1.7399		ANKRD31	-0.036746	-1.7399		ANKRD31	-0.036746	-0.35419
ANKRD32	-4.8302	-4.05		ANKRD32	-4.8302	-4.05		ANKRD32	-4.8302	-2.8721
ANKRD33	-1.4496	-2.7828		ANKRD33	-1.4496	-2.7828		ANKRD33	-1.4496	-3.4018
ANKRD33B	-3.6376	-4.1621		ANKRD33B	-3.6376	-4.1621		ANKRD33B	-3.6376	-3.5016
ANKRD34A	-2.2424	-2.2144		ANKRD34A	-2.2424	-2.2144		ANKRD34A	-2.2424	-2.8254
ANKRD34B	-1.5698	-0.45372		ANKRD34B	-1.5698	-0.45372		ANKRD34B	-1.5698	-1.0989
ANKRD34C	-0.3478	-0.28375		ANKRD34C	-0.3478	-0.28375		ANKRD34C	-0.3478	-1.0189
ANKRD35	-0.85235	0.058592		ANKRD35	-0.85235	0.058592		ANKRD35	-0.85235	-0.76287
ANKRD36	-2.0445	-2.3677		ANKRD36	-2.0445	-2.3677		ANKRD36	-2.0445	-1.1479
ANKRD36B	-1.9954	-1.7929		ANKRD36B	-1.9954	-1.7929		ANKRD36B	-1.9954	-1.3942
ANKRD37	-2.8109	-3.417		ANKRD37	-2.8109	-3.417		ANKRD37	-2.8109	-4.2284
ANKRD39	-1.808	-2.224		ANKRD39	-1.808	-2.224		ANKRD39	-1.808	-1.738
ANKRD40	-3.172	-1.1402		ANKRD40	-3.172	-1.1402		ANKRD40	-3.172	-1.5154
ANKRD42	-1.4133	-1.0782		ANKRD42	-1.4133	-1.0782		ANKRD42	-1.4133	-0.72682
ANKRD44	-2.6001	-1.807		ANKRD44	-2.6001	-1.807		ANKRD44	-2.6001	-2.4739
ANKRD45	-0.47877	-1.0181		ANKRD45	-0.47877	-1.0181		ANKRD45	-0.47877	-1.4823
ANKRD46	0.78353	0.37486		ANKRD46	0.78353	0.37486		ANKRD46	0.78353	0.18607
ANKRD49	-7.0629	-6.0513		ANKRD49	-7.0629	-6.0513		ANKRD49	-7.0629	-6.0473
ANKRD50	-3.0607	-2.2766		ANKRD50	-3.0607	-2.2766		ANKRD50	-3.0607	-0.54021
ANKRD52	-1.5801	-1.4406		ANKRD52	-1.5801	-1.4406		ANKRD52	-1.5801	-2.0575
ANKRD53	-3.2386	-1.5327		ANKRD53	-3.2386	-1.5327		ANKRD53	-3.2386	-2.7909
ANKRD54	0.89432	-0.64023		ANKRD54	0.89432	-0.64023		ANKRD54	0.89432	-0.90807
ANKRD55	-0.94681	0.36869		ANKRD55	-0.94681	0.36869		ANKRD55	-0.94681	-1.307
ANKRD6	-1.2239	-1.4541		ANKRD6	-1.2239	-1.4541		ANKRD6	-1.2239	-1.6782
ANKRD60	-2.5051	-1.9683		ANKRD60	-2.5051	-1.9683		ANKRD60	-2.5051	-1.8531
ANKRD61	-0.29033	0.84268		ANKRD61	-0.29033	0.84268		ANKRD61	-0.29033	0.28612
ANKRD62	-1.4994	-2.5706		ANKRD62	-1.4994	-2.5706		ANKRD62	-1.4994	-1.3957
ANKRD63	-1.8662	-2.7428		ANKRD63	-1.8662	-2.7428		ANKRD63	-1.8662	-3.5354
ANKRD65	-1.4103	-2.674		ANKRD65	-1.4103	-2.674		ANKRD65	-1.4103	-1.671
ANKRD66	-0.33076	-0.42157		ANKRD66	-0.33076	-0.42157		ANKRD66	-0.33076	0.10441
ANKRD7	-1.1503	-1.9019		ANKRD7	-1.1503	-1.9019		ANKRD7	-1.1503	-1.6621
ANKRD9	-1.7719	-1.507		ANKRD9	-1.7719	-1.507		ANKRD9	-1.7719	-3.2208
ANKS1A	0.07421	-0.10661		ANKS1A	0.07421	-0.10661		ANKS1A	0.07421	-0.16356
ANKS1B	-1.1604	-2.1623		ANKS1B	-1.1604	-2.1623		ANKS1B	-1.1604	-1.1943
ANKS3	-0.99479	0.76498		ANKS3	-0.99479	0.76498		ANKS3	-0.99479	-1.4457
ANKS4B	0.08542	8491-01-01		ANKS4B	0.08542	8491-01-01		ANKS4B	0.08542	0.047086
ANKS6	-2.5521	-2.417		ANKS6	-2.5521	-2.417		ANKS6	-2.5521	-1.9135
ANKUB1	-2.0538	-2.2049		ANKUB1	-2.0538	-2.2049		ANKUB1	-2.0538	-1.9422
ANKZF1	-2.4654	-2.9046		ANKZF1	-2.4654	-2.9046		ANKZF1	-2.4654	-0.81483
ANLN	-2.8502	-2.7102		ANLN	-2.8502	-2.7102		ANLN	-2.8502	-1.7243
ANO1	0.27167	-2.6028		ANO1	0.27167	-2.6028		ANO1	0.27167	-2.0775
ANO10	-0.77378	-0.99619		ANO10	-0.77378	-0.99619		ANO10	-0.77378	-1.0453
ANO2	-2.4074	-2.38		ANO2	-2.4074	-2.38		ANO2	-2.4074	-0.88752
ANO3	-2.1518	-0.44704		ANO3	-2.1518	-0.44704		ANO3	-2.1518	-2.1375
ANO4	-1.8409	-1.3181		ANO4	-1.8409	-1.3181		ANO4	-1.8409	-2.0352
ANO5	-1.1324	-1.6909		ANO5	-1.1324	-1.6909		ANO5	-1.1324	-1.3728
ANO6	-1.0431	-2.416		ANO6	-1.0431	-2.416		ANO6	-1.0431	-0.84277
ANO7	-1.9463	-0.17663		ANO7	-1.9463	-0.17663		ANO7	-1.9463	-1.61
ANO8	-2.6171	-1.266		ANO8	-2.6171	-1.266		ANO8	-2.6171	-0.99836
ANO9	-1.3805	-0.59202		ANO9	-1.3805	-0.59202		ANO9	-1.3805	-1.7743
ANOS1	-4.2518	-3.2045		ANOS1	-4.2518	-3.2045		ANOS1	-4.2518	-3.5088
ANP32A	-1.6145	-0.11128		ANP32A	-1.6145	-0.11128		ANP32A	-1.6145	0.46805
ANP32B	-1.3278	-1.3603		ANP32B	-1.3278	-1.3603		ANP32B	-1.3278	-0.38683
ANP32C	3656-01-01	0.12427		ANP32C	3656-01-01	0.12427		ANP32C	3656-01-01	0.41181
ANP32D	-1.1986	-0.90045		ANP32D	-1.1986	-0.90045		ANP32D	-1.1986	0.35641
ANP32E	-2.6688	-2.2287		ANP32E	-2.6688	-2.2287		ANP32E	-2.6688	-1.9578
ANPEP	-2.0865	-3.2732		ANPEP	-2.0865	-3.2732		ANPEP	-2.0865	-1.0696
ANTXR1	-0.61391	0.33488		ANTXR1	-0.61391	0.33488		ANTXR1	-0.61391	0.79215
ANTXR2	-2.4247	-0.1235		ANTXR2	-2.4247	-0.1235		ANTXR2	-2.4247	-1.0444
ANTXRL	-5.6672	-3.273		ANTXRL	-5.6672	-3.273		ANTXRL	-5.6672	-2.5759
ANXA1	-1.9234	-1.2837		ANXA1	-1.9234	-1.2837		ANXA1	-1.9234	-2.2647
ANXA10	-2.0565	-2.3948		ANXA10	-2.0565	-2.3948		ANXA10	-2.0565	-2.4997
ANXA11	-1.4774	-0.83506		ANXA11	-1.4774	-0.83506		ANXA11	-1.4774	-1.5754
ANXA13	-2.6886	-1.9147		ANXA13	-2.6886	-1.9147		ANXA13	-2.6886	-3.5757
ANXA2	-2.4115	-0.50939		ANXA2	-2.4115	-0.50939		ANXA2	-2.4115	-0.84407
ANXA2R	-2.7588	-4.2587		ANXA2R	-2.7588	-4.2587		ANXA2R	-2.7588	-2.7939
ANXA3	-1.1904	-0.081179		ANXA3	-1.1904	-0.081179		ANXA3	-1.1904	0.1736
ANXA4	-1.1575	-0.035823		ANXA4	-1.1575	-0.035823		ANXA4	-1.1575	-1.2214
ANXA5	-2.2674	-1.447		ANXA5	-2.2674	-1.447		ANXA5	-2.2674	-1.3033
ANXA6	-2.5424	-2.9645		ANXA6	-2.5424	-2.9645		ANXA6	-2.5424	-1.9845
ANXA7	-4.0552	-3.1694		ANXA7	-4.0552	-3.1694		ANXA7	-4.0552	-1.4974
ANXA8	-4.8678	-3.2511		ANXA8	-4.8678	-3.2511		ANXA8	-4.8678	-4.8395
ANXA8L1	-0.94044	-0.61945		ANXA8L1	-0.94044	-0.61945		ANXA8L1	-0.94044	-2.2435
ANXA9	-2.5279	-1.9923		ANXA9	-2.5279	-1.9923		ANXA9	-2.5279	-1.7097
AOAH	-1.8647	-0.70366		AOAH	-1.8647	-0.70366		AOAH	-1.8647	-1.6626
AOC1	-3.1288	-1.6946		AOC1	-3.1288	-1.6946		AOC1	-3.1288	-1.8742
AOC2	-3.7316	-2.3984		AOC2	-3.7316	-2.3984		AOC2	-3.7316	-4.3562
AOC3	-1.4128	-1.3567		AOC3	-1.4128	-1.3567		AOC3	-1.4128	-2.1361
AOX1	-2.17	-0.95705		AOX1	-2.17	-0.95705		AOX1	-2.17	-1.5704
AP1AR	0.2395	0.89334		AP1AR	0.2395	0.89334		AP1AR	0.2395	-0.76879
AP1B1	-1.1597	1.1126		AP1B1	-1.1597	1.1126		AP1B1	-1.1597	-0.80026
AP1G1	-1.3527	7088-02-01		AP1G1	-1.3527	7088-02-01		AP1G1	-1.3527	-0.79885
AP1G2	-2.1202	0.11306		AP1G2	-2.1202	0.11306		AP1G2	-2.1202	-0.16709
AP1M1	-5.56	-3.5512		AP1M1	-5.56	-3.5512		AP1M1	-5.56	-4.6395
AP1M2	-0.43486	-1.1385		AP1M2	-0.43486	-1.1385		AP1M2	-0.43486	-1.3118
AP1S1	0.44928	-0.24042		AP1S1	0.44928	-0.24042		AP1S1	0.44928	-0.23771
AP1S2	-2.7745	-1.3221		AP1S2	-2.7745	-1.3221		AP1S2	-2.7745	-1.6342
AP1S3	-0.80546	-0.040879		AP1S3	-0.80546	-0.040879		AP1S3	-0.80546	-2.2687
AP2A1	-3.252	-3.2271		AP2A1	-3.252	-3.2271		AP2A1	-3.252	-2.857
AP2A2	-1.734	-2.9234		AP2A2	-1.734	-2.9234		AP2A2	-1.734	-1.0319
AP2B1	-1.6616	-1.5701		AP2B1	-1.6616	-1.5701		AP2B1	-1.6616	-2.7467
AP2M1	-4.4045	-4.8125		AP2M1	-4.4045	-4.8125		AP2M1	-4.4045	-2.4208
AP2S1	-6.9841	-4.0188		AP2S1	-6.9841	-4.0188		AP2S1	-6.9841	-4.0744
AP3B1	-2.607	-1.6011		AP3B1	-2.607	-1.6011		AP3B1	-2.607	-2.0313
AP3B2	-1.4484	-2.5045		AP3B2	-1.4484	-2.5045		AP3B2	-1.4484	-2.0675
AP3D1	-6.0284	-4.1705		AP3D1	-6.0284	-4.1705		AP3D1	-6.0284	-3.124
AP3M1	-0.34803	0.25238		AP3M1	-0.34803	0.25238		AP3M1	-0.34803	-1.5385
AP3M2	-1.9216	-2.4825		AP3M2	-1.9216	-2.4825		AP3M2	-1.9216	-1.3775
AP3S1	-2.0668	-0.46587		AP3S1	-2.0668	-0.46587		AP3S1	-2.0668	-0.8683
AP3S2	-2.0379	-1.8748		AP3S2	-2.0379	-1.8748		AP3S2	-2.0379	-1.1704
AP4B1	-2.4519	-1.3265		AP4B1	-2.4519	-1.3265		AP4B1	-2.4519	-2.5395
AP4E1	-1.8878	-0.42629		AP4E1	-1.8878	-0.42629		AP4E1	-1.8878	0.18018
AP4M1	-1.9013	-1.2362		AP4M1	-1.9013	-1.2362		AP4M1	-1.9013	-1.1381
AP4S1	-0.24859	0.14007		AP4S1	-0.24859	0.14007		AP4S1	-0.24859	0.62808
AP5B1	-1.1443	-0.75529		AP5B1	-1.1443	-0.75529		AP5B1	-1.1443	0.079644
AP5M1	-1.6417	0.77715		AP5M1	-1.6417	0.77715		AP5M1	-1.6417	-1.8048
AP5S1	-3.866	-0.55987		AP5S1	-3.866	-0.55987		AP5S1	-3.866	-2.0466
AP5Z1	-3.0399	-2.2282		AP5Z1	-3.0399	-2.2282		AP5Z1	-3.0399	-2.4158
APAF1	-2.7756	-2.6078		APAF1	-2.7756	-2.6078		APAF1	-2.7756	-0.58306
APBA1	-0.44276	-0.38293		APBA1	-0.44276	-0.38293		APBA1	-0.44276	-1.0803
APBA2	-1.596	-1.5467		APBA2	-1.596	-1.5467		APBA2	-1.596	-2.0435
APBA3	-3.1404	-1.4526		APBA3	-3.1404	-1.4526		APBA3	-3.1404	-3.3969
APBB1	-1.8917	-2.5387		APBB1	-1.8917	-2.5387		APBB1	-1.8917	-2.3801
APBB1IP	-2.2237	-1.5527		APBB1IP	-2.2237	-1.5527		APBB1IP	-2.2237	-1.4003
APBB2	-1.3406	-1.6742		APBB2	-1.3406	-1.6742		APBB2	-1.3406	-2
APBB3	-2.042	-2.1362		APBB3	-2.042	-2.1362		APBB3	-2.042	-0.37547
APC	-3.6886	-3.3736		APC	-3.6886	-3.3736		APC	-3.6886	-2.6697
APC2	-2.2059	-2.0965		APC2	-2.2059	-2.0965		APC2	-2.2059	-2.1829
APCDD1	0.36104	-1.8724		APCDD1	0.36104	-1.8724		APCDD1	0.36104	0.69332
APCDD1L	-2.1768	-0.79201		APCDD1L	-2.1768	-0.79201		APCDD1L	-2.1768	-2.1445
APCS	-3.9273	-2.5069		APCS	-3.9273	-2.5069		APCS	-3.9273	-2.4395
APEH	-4.1436	-2.3091		APEH	-4.1436	-2.3091		APEH	-4.1436	-3.197
APELA	-0.86185	-0.0040737		APELA	-0.86185	-0.0040737		APELA	-0.86185	-1.3221
APEX1	-4.1177	-0.14232		APEX1	-4.1177	-0.14232		APEX1	-4.1177	-2.7059
APEX2	-4.9736	-3.1173		APEX2	-4.9736	-3.1173		APEX2	-4.9736	-2.678
APH1A	-3.2671	-3.3174		APH1A	-3.2671	-3.3174		APH1A	-3.2671	-3.0172
APH1B	-0.37717	-0.84231		APH1B	-0.37717	-0.84231		APH1B	-0.37717	-0.091253
API5	-4.5801	-3.9093		API5	-4.5801	-3.9093		API5	-4.5801	-2.6998
APIP	-0.45378	-1.407		APIP	-0.45378	-1.407		APIP	-0.45378	0.17201
APITD1	-6.0708	-4.9767		APITD1	-6.0708	-4.9767		APITD1	-6.0708	-6.3509
APITD1-CORT	-5.7873	-4.2982		APITD1-CORT	-5.7873	-4.2982		APITD1-CORT	-5.7873	-5.2854
APLF	-2.7044	-0.72946		APLF	-2.7044	-0.72946		APLF	-2.7044	-2.7287
APLN	-1.2096	-1.8958		APLN	-1.2096	-1.8958		APLN	-1.2096	-1.7123
APLNR	-2.7367	-1.3567		APLNR	-2.7367	-1.3567		APLNR	-2.7367	-1.8509
APLP1	-2.0056	-2.027		APLP1	-2.0056	-2.027		APLP1	-2.0056	-0.99248
APLP2	0.35229	-0.82748		APLP2	0.35229	-0.82748		APLP2	0.35229	0.14794
APMAP	-2.1356	-1.3034		APMAP	-2.1356	-1.3034		APMAP	-2.1356	-1.4708
APOA1	-0.30703	-0.94107		APOA1	-0.30703	-0.94107		APOA1	-0.30703	0.20637
APOA1BP	-3.5576	-3.1398		APOA1BP	-3.5576	-3.1398		APOA1BP	-3.5576	-2.6854
APOA2	-3.3114	-1.7816		APOA2	-3.3114	-1.7816		APOA2	-3.3114	-2.1228
APOA4	-3.2947	-2.8263		APOA4	-3.2947	-2.8263		APOA4	-3.2947	-2.0059
APOA5	-1.7834	-2.9741		APOA5	-1.7834	-2.9741		APOA5	-1.7834	-3.0315
APOB	-2.2364	-0.83818		APOB	-2.2364	-0.83818		APOB	-2.2364	-1.766
APOBEC1	-3.3531	-2.7303		APOBEC1	-3.3531	-2.7303		APOBEC1	-3.3531	-3.5361
APOBEC2	5559-01-01	0.71029		APOBEC2	5559-01-01	0.71029		APOBEC2	5559-01-01	0.2984
APOBEC3A	0.63376	0.99495		APOBEC3A	0.63376	0.99495		APOBEC3A	0.63376	0.30013
APOBEC3B	-1.7791	-0.69808		APOBEC3B	-1.7791	-0.69808		APOBEC3B	-1.7791	-0.10373
APOBEC3C	-2.0928	-0.98537		APOBEC3C	-2.0928	-0.98537		APOBEC3C	-2.0928	0.0012262
APOBEC3D	-1.7591	-1.9439		APOBEC3D	-1.7591	-1.9439		APOBEC3D	-1.7591	-1.9791
APOBEC3F	-2.5283	-1.8729		APOBEC3F	-2.5283	-1.8729		APOBEC3F	-2.5283	-1.4686
APOBEC3G	-1.5738	-1.8095		APOBEC3G	-1.5738	-1.8095		APOBEC3G	-1.5738	-1.4339
APOBEC3H	4952-01-01	-0.14255		APOBEC3H	4952-01-01	-0.14255		APOBEC3H	4952-01-01	-0.70258
APOBEC4	-3.2661	-1.5892		APOBEC4	-3.2661	-1.5892		APOBEC4	-3.2661	-1.6958
APOBR	-2.5807	2.0205		APOBR	-2.5807	2.0205		APOBR	-2.5807	-0.69709
APOC1	-1.8544	-3.4382		APOC1	-1.8544	-3.4382		APOC1	-1.8544	-1.4788
APOC2	0.11445	-2.2511		APOC2	0.11445	-2.2511		APOC2	0.11445	-0.38857
APOC3	-2.4326	-2.8773		APOC3	-2.4326	-2.8773		APOC3	-2.4326	-3.7659
APOC4	-4.0405	-4.4903		APOC4	-4.0405	-4.4903		APOC4	-4.0405	-3.6218
APOD	-2.3297	-1.869		APOD	-2.3297	-1.869		APOD	-2.3297	-1.2358
APOE	-4.2232	-2.9844		APOE	-4.2232	-2.9844		APOE	-4.2232	-3.3964
APOF	-1.9208	-0.85345		APOF	-1.9208	-0.85345		APOF	-1.9208	-0.88819
APOH	-4.1111	-2.8507		APOH	-4.1111	-2.8507		APOH	-4.1111	-2.9989
APOL1	-0.65423	-0.50016		APOL1	-0.65423	-0.50016		APOL1	-0.65423	-0.57172
APOL2	-0.89079	-1.5195		APOL2	-0.89079	-1.5195		APOL2	-0.89079	0.085319
APOL3	-0.32652	-0.26094		APOL3	-0.32652	-0.26094		APOL3	-0.32652	1.537
APOL4	-0.60123	-0.59725		APOL4	-0.60123	-0.59725		APOL4	-0.60123	1.1081
APOL5	-4.529	-2.195		APOL5	-4.529	-2.195		APOL5	-4.529	-2.341
APOL6	0.45888	-0.14023		APOL6	0.45888	-0.14023		APOL6	0.45888	0.62351
APOLD1	-0.38629	-1.3278		APOLD1	-0.38629	-1.3278		APOLD1	-0.38629	-0.58841
APOM	-0.43499	-0.50516		APOM	-0.43499	-0.50516		APOM	-0.43499	-0.27787
APOO	-2.3031	-2.6353		APOO	-2.3031	-2.6353		APOO	-2.3031	-3.0306
APOOL	-2.3248	0.54962		APOOL	-2.3248	0.54962		APOOL	-2.3248	-1.4888
APOPT1	-3.0144	-4.7233		APOPT1	-3.0144	-4.7233		APOPT1	-3.0144	-1.5767
APP	-1.5542	-0.33994		APP	-1.5542	-0.33994		APP	-1.5542	-0.74169
APPBP2	-0.23091	0.086921		APPBP2	-0.23091	0.086921		APPBP2	-0.23091	0.7733
APPL1	0.34344	-1.7536		APPL1	0.34344	-1.7536		APPL1	0.34344	-1.9298
APPL2	-2.4898	-2.8378		APPL2	-2.4898	-2.8378		APPL2	-2.4898	-2.1793
APRT	-4.0258	-0.021663		APRT	-4.0258	-0.021663		APRT	-4.0258	-3.0731
APTX	-3.221	-1.4801		APTX	-3.221	-1.4801		APTX	-3.221	-2.6429
AQP1	-0.90423	-2.178		AQP1	-0.90423	-2.178		AQP1	-0.90423	-0.39886
AQP10	-2.6041	-1.287		AQP10	-2.6041	-1.287		AQP10	-2.6041	-1.2544
AQP11	-1.227	-0.73906		AQP11	-1.227	-0.73906		AQP11	-1.227	-0.81936
AQP12A	-2.3659	-2.5025		AQP12A	-2.3659	-2.5025		AQP12A	-2.3659	-2.1933
AQP12B	-2.2312	-3.0024		AQP12B	-2.2312	-3.0024		AQP12B	-2.2312	-5.0593
AQP2	-0.40628	-1.1912		AQP2	-0.40628	-1.1912		AQP2	-0.40628	-0.41821
AQP3	-2.7576	-3.3402		AQP3	-2.7576	-3.3402		AQP3	-2.7576	-2.3391
AQP4	1.525	-2.0296		AQP4	1.525	-2.0296		AQP4	1.525	0.6176
AQP5	-5.092	-3.4914		AQP5	-5.092	-3.4914		AQP5	-5.092	-3.535
AQP6	-4.9349	-2.3352		AQP6	-4.9349	-2.3352		AQP6	-4.9349	-1.432
AQP7	-2.4473	-1.7198		AQP7	-2.4473	-1.7198		AQP7	-2.4473	-1.8838
AQP8	-1.6883	4868-03-01		AQP8	-1.6883	4868-03-01		AQP8	-1.6883	0.89507
AQP9	-0.77293	0.75032		AQP9	-0.77293	0.75032		AQP9	-0.77293	-0.75528
AQR	-4.6426	-3.6366		AQR	-4.6426	-3.6366		AQR	-4.6426	-4.0287
AR	-2.4239	-2.4997		AR	-2.4239	-2.4997		AR	-2.4239	-1.118
ARAF	-4.8581	-2.952		ARAF	-4.8581	-2.952		ARAF	-4.8581	-3.6829
ARAP1	-3.7905	-3.0325		ARAP1	-3.7905	-3.0325		ARAP1	-3.7905	-2.0715
ARAP2	-0.55486	-1.4848		ARAP2	-0.55486	-1.4848		ARAP2	-0.55486	-0.18202
ARAP3	-0.58582	-0.5767		ARAP3	-0.58582	-0.5767		ARAP3	-0.58582	-2.4708
ARC	-4.7355	-4.1851		ARC	-4.7355	-4.1851		ARC	-4.7355	-3.2897
ARCN1	-0.21296	-0.55248		ARCN1	-0.21296	-0.55248		ARCN1	-0.21296	-1.1624
AREG	-0.24258	0.24245		AREG	-0.24258	0.24245		AREG	-0.24258	-0.26795
AREL1	-2.4287	-0.60881		AREL1	-2.4287	-0.60881		AREL1	-2.4287	-1.8697
ARF1	-4.2488	-4.3929		ARF1	-4.2488	-4.3929		ARF1	-4.2488	-3.3956
ARF3	-2.3693	-2.0356		ARF3	-2.3693	-2.0356		ARF3	-2.3693	-1.7019
ARF4	-2.4111	-0.17017		ARF4	-2.4111	-0.17017		ARF4	-2.4111	-2.3669
ARF5	-2.9154	-3.1295		ARF5	-2.9154	-3.1295		ARF5	-2.9154	-0.3584
ARF6	6106-01-01	3843-01-01		ARF6	6106-01-01	3843-01-01		ARF6	6106-01-01	0.32458
ARFGAP1	-2.482	-0.36399		ARFGAP1	-2.482	-0.36399		ARFGAP1	-2.482	-0.035461
ARFGAP2	-0.90917	-2.2656		ARFGAP2	-0.90917	-2.2656		ARFGAP2	-0.90917	-1.2923
ARFGAP3	-1.1547	-1.1658		ARFGAP3	-1.1547	-1.1658		ARFGAP3	-1.1547	-0.44037
ARFGEF1	-2.6882	-1.125		ARFGEF1	-2.6882	-1.125		ARFGEF1	-2.6882	-1.4245
ARFGEF2	-3.5548	-1.5162		ARFGEF2	-3.5548	-1.5162		ARFGEF2	-3.5548	-2.2456
ARFGEF3	-2.5783	-1.5961		ARFGEF3	-2.5783	-1.5961		ARFGEF3	-2.5783	-2.1105
ARFIP1	-0.86186	-0.68885		ARFIP1	-0.86186	-0.68885		ARFIP1	-0.86186	-1.6458
ARFIP2	-0.78493	-0.11828		ARFIP2	-0.78493	-0.11828		ARFIP2	-0.78493	-1.4003
ARFRP1	-4.85	-2.2784		ARFRP1	-4.85	-2.2784		ARFRP1	-4.85	-4.3419
ARG1	-0.6334	0.090282		ARG1	-0.6334	0.090282		ARG1	-0.6334	-0.13531
ARG2	-1.3438	1.1779		ARG2	-1.3438	1.1779		ARG2	-1.3438	0.38267
ARGFX	-2.894	-2.4334		ARGFX	-2.894	-2.4334		ARGFX	-2.894	-1.9152
ARGLU1	-5.1664	-4.665		ARGLU1	-5.1664	-4.665		ARGLU1	-5.1664	-4.1803
ARHGAP1	-1.6143	-2.6812		ARHGAP1	-1.6143	-2.6812		ARHGAP1	-1.6143	-2.7942
ARHGAP10	-0.87673	-1.3685		ARHGAP10	-0.87673	-1.3685		ARHGAP10	-0.87673	-0.78822
ARHGAP11A	-0.7611	-0.89195		ARHGAP11A	-0.7611	-0.89195		ARHGAP11A	-0.7611	-1.7783
ARHGAP11B	0.30245	0.36066		ARHGAP11B	0.30245	0.36066		ARHGAP11B	0.30245	0.97202
ARHGAP12	0.42645	-0.71554		ARHGAP12	0.42645	-0.71554		ARHGAP12	0.42645	-1.2409
ARHGAP15	-0.82705	-1.5355		ARHGAP15	-0.82705	-1.5355		ARHGAP15	-0.82705	-0.19537
ARHGAP17	-2.1785	7951-02-01		ARHGAP17	-2.1785	7951-02-01		ARHGAP17	-2.1785	0.50405
ARHGAP18	-0.55239	3277-01-01		ARHGAP18	-0.55239	3277-01-01		ARHGAP18	-0.55239	0.62724
ARHGAP19	-0.34165	-0.6504		ARHGAP19	-0.34165	-0.6504		ARHGAP19	-0.34165	0.021175
ARHGAP20	-1.9127	-1.5959		ARHGAP20	-1.9127	-1.5959		ARHGAP20	-1.9127	-1.9104
ARHGAP21	-3.483	-0.77614		ARHGAP21	-3.483	-0.77614		ARHGAP21	-3.483	-2.7565
ARHGAP22	-1.4463	-1.7105		ARHGAP22	-1.4463	-1.7105		ARHGAP22	-1.4463	-1.0475
ARHGAP23	-2.6138	-0.8498		ARHGAP23	-2.6138	-0.8498		ARHGAP23	-2.6138	-0.43135
ARHGAP24	-1.2798	-1.6277		ARHGAP24	-1.2798	-1.6277		ARHGAP24	-1.2798	-2.4116
ARHGAP25	-2.1887	-1.5975		ARHGAP25	-2.1887	-1.5975		ARHGAP25	-2.1887	-2.4117
ARHGAP26	-2.0894	-1.6717		ARHGAP26	-2.0894	-1.6717		ARHGAP26	-2.0894	-0.35346
ARHGAP27	-1.698	-1.7318		ARHGAP27	-1.698	-1.7318		ARHGAP27	-1.698	-2.9645
ARHGAP28	-0.90557	-0.4322		ARHGAP28	-0.90557	-0.4322		ARHGAP28	-0.90557	-0.34262
ARHGAP29	-0.73247	-0.71683		ARHGAP29	-0.73247	-0.71683		ARHGAP29	-0.73247	-1.6274
ARHGAP30	-2.3721	-2.6841		ARHGAP30	-2.3721	-2.6841		ARHGAP30	-2.3721	-3.0189
ARHGAP31	-1.3343	-0.9743		ARHGAP31	-1.3343	-0.9743		ARHGAP31	-1.3343	-0.040496
ARHGAP32	-0.89218	-2.3048		ARHGAP32	-0.89218	-2.3048		ARHGAP32	-0.89218	-0.49776
ARHGAP33	-2.4605	-3.0405		ARHGAP33	-2.4605	-3.0405		ARHGAP33	-2.4605	-1.9773
ARHGAP35	-0.54306	0.39463		ARHGAP35	-0.54306	0.39463		ARHGAP35	-0.54306	-0.82
ARHGAP36	-2.719	-1.7857		ARHGAP36	-2.719	-1.7857		ARHGAP36	-2.719	-1.9281
ARHGAP4	-5.0846	-3.8771		ARHGAP4	-5.0846	-3.8771		ARHGAP4	-5.0846	-3.851
ARHGAP40	-1.9125	-1.313		ARHGAP40	-1.9125	-1.313		ARHGAP40	-1.9125	-1.5781
ARHGAP42	-3.9884	-2.3701		ARHGAP42	-3.9884	-2.3701		ARHGAP42	-3.9884	-1.9478
ARHGAP44	-4.1102	-3.2002		ARHGAP44	-4.1102	-3.2002		ARHGAP44	-4.1102	-3.3629
ARHGAP5	-0.89493	0.41358		ARHGAP5	-0.89493	0.41358		ARHGAP5	-0.89493	-0.92735
ARHGAP6	-2.3095	-1.5612		ARHGAP6	-2.3095	-1.5612		ARHGAP6	-2.3095	-1.2156
ARHGAP8	-3.1209	-2.0431		ARHGAP8	-3.1209	-2.0431		ARHGAP8	-3.1209	-2.3154
ARHGAP9	-0.78719	-1.6278		ARHGAP9	-0.78719	-1.6278		ARHGAP9	-0.78719	-1.3196
ARHGDIA	-4.7399	-2.8965		ARHGDIA	-4.7399	-2.8965		ARHGDIA	-4.7399	-2.6778
ARHGDIB	-2.4948	-4.7964		ARHGDIB	-2.4948	-4.7964		ARHGDIB	-2.4948	-1.6226
ARHGDIG	-3.3276	-0.17697		ARHGDIG	-3.3276	-0.17697		ARHGDIG	-3.3276	-2.9252
ARHGEF1	-1.6902	-3.6643		ARHGEF1	-1.6902	-3.6643		ARHGEF1	-1.6902	-1.6407
ARHGEF10	-1.5801	-0.80671		ARHGEF10	-1.5801	-0.80671		ARHGEF10	-1.5801	-1.2736
ARHGEF10L	-3.3814	-2.535		ARHGEF10L	-3.3814	-2.535		ARHGEF10L	-3.3814	-1.5289
ARHGEF11	-3.5039	-3.7324		ARHGEF11	-3.5039	-3.7324		ARHGEF11	-3.5039	-1.9751
ARHGEF12	-0.028765	-2.7243		ARHGEF12	-0.028765	-2.7243		ARHGEF12	-0.028765	-0.6195
ARHGEF15	-3.3333	-3.2521		ARHGEF15	-3.3333	-3.2521		ARHGEF15	-3.3333	-2.2944
ARHGEF16	-1.7188	-3.3804		ARHGEF16	-1.7188	-3.3804		ARHGEF16	-1.7188	-1.1973
ARHGEF17	-0.18567	-0.24144		ARHGEF17	-0.18567	-0.24144		ARHGEF17	-0.18567	-0.22535
ARHGEF18	-0.72971	-1.064		ARHGEF18	-0.72971	-1.064		ARHGEF18	-0.72971	-2.2198
ARHGEF19	-0.58633	-1.6523		ARHGEF19	-0.58633	-1.6523		ARHGEF19	-0.58633	-0.40064
ARHGEF2	-2.5356	0.19424		ARHGEF2	-2.5356	0.19424		ARHGEF2	-2.5356	-1.0501
ARHGEF25	-2.3856	-2.1943		ARHGEF25	-2.3856	-2.1943		ARHGEF25	-2.3856	-2.106
ARHGEF26	-0.32953	-0.41975		ARHGEF26	-0.32953	-0.41975		ARHGEF26	-0.32953	-1.6841
ARHGEF28	8534-01-01	-0.72379		ARHGEF28	8534-01-01	-0.72379		ARHGEF28	8534-01-01	-0.42192
ARHGEF3	-2.9704	-2.0058		ARHGEF3	-2.9704	-2.0058		ARHGEF3	-2.9704	-2.0728
ARHGEF33	-2.0405	-1.1287		ARHGEF33	-2.0405	-1.1287		ARHGEF33	-2.0405	-0.94985
ARHGEF35	-2.5081	-3.4262		ARHGEF35	-2.5081	-3.4262		ARHGEF35	-2.5081	-3.1507
ARHGEF37	-4.2098	-2.1264		ARHGEF37	-4.2098	-2.1264		ARHGEF37	-4.2098	-2.3023
ARHGEF38	-0.075186	4985-01-01		ARHGEF38	-0.075186	4985-01-01		ARHGEF38	-0.075186	-1.326
ARHGEF39	-1.942	-0.60749		ARHGEF39	-1.942	-0.60749		ARHGEF39	-1.942	-0.8945
ARHGEF4	-1.5673	-0.33414		ARHGEF4	-1.5673	-0.33414		ARHGEF4	-1.5673	-1.9304
ARHGEF40	-1.4142	-0.44779		ARHGEF40	-1.4142	-0.44779		ARHGEF40	-1.4142	-1.8953
ARHGEF5	-2.725	-2.7516		ARHGEF5	-2.725	-2.7516		ARHGEF5	-2.725	-1.7075
ARHGEF6	0.26255	-1.2268		ARHGEF6	0.26255	-1.2268		ARHGEF6	0.26255	0.64058
ARHGEF7	4811-01-01	2564-01-01		ARHGEF7	4811-01-01	2564-01-01		ARHGEF7	4811-01-01	0.67433
ARHGEF9	-2.4311	-1.3254		ARHGEF9	-2.4311	-1.3254		ARHGEF9	-2.4311	-2.7164
ARID1A	-5.2418	-2.761		ARID1A	-5.2418	-2.761		ARID1A	-5.2418	-5.8214
ARID1B	-4.1938	-2.4105		ARID1B	-4.1938	-2.4105		ARID1B	-4.1938	-2.9815
ARID2	-3.3109	-5.8558		ARID2	-3.3109	-5.8558		ARID2	-3.3109	-3.9849
ARID3A	-1.5128	-2.3184		ARID3A	-1.5128	-2.3184		ARID3A	-1.5128	-1.1063
ARID3B	-3.8915	-3.3084		ARID3B	-3.8915	-3.3084		ARID3B	-3.8915	-4.1936
ARID3C	-1.4424	-3.2338		ARID3C	-1.4424	-3.2338		ARID3C	-1.4424	-1.321
ARID4A	-1.0886	1.0334		ARID4A	-1.0886	1.0334		ARID4A	-1.0886	-1.0498
ARID4B	-2.2756	-2.3168		ARID4B	-2.2756	-2.3168		ARID4B	-2.2756	-3.5291
ARID5A	-2.6433	-3.699		ARID5A	-2.6433	-3.699		ARID5A	-2.6433	-3.4238
ARID5B	-3.413	-2.3666		ARID5B	-3.413	-2.3666		ARID5B	-3.413	-3.9934
ARIH1	-6.5695	-3.9667		ARIH1	-6.5695	-3.9667		ARIH1	-6.5695	-5.0084
ARIH2	0.7829	2.0511		ARIH2	0.7829	2.0511		ARIH2	0.7829	2.1082
ARIH2OS	0.25737	-0.4225		ARIH2OS	0.25737	-0.4225		ARIH2OS	0.25737	-0.36741
ARL1	-4.5601	-3.119		ARL1	-4.5601	-3.119		ARL1	-4.5601	-2.9605
ARL10	-3.5396	-4.1425		ARL10	-3.5396	-4.1425		ARL10	-3.5396	-4.1951
ARL11	-2.1572	-1.7315		ARL11	-2.1572	-1.7315		ARL11	-2.1572	-1.4824
ARL13A	-1.7979	-1.2684		ARL13A	-1.7979	-1.2684		ARL13A	-1.7979	-1.6579
ARL13B	-2.6828	-0.63015		ARL13B	-2.6828	-0.63015		ARL13B	-2.6828	0.46671
ARL14	-2.7117	-3.0415		ARL14	-2.7117	-3.0415		ARL14	-2.7117	-1.8519
ARL14EP	0.04892	-1.0583		ARL14EP	0.04892	-1.0583		ARL14EP	0.04892	-0.48584
ARL14EPL	0.22966	-1.7416		ARL14EPL	0.22966	-1.7416		ARL14EPL	0.22966	-1.9525
ARL15	-1.9567	-2.0773		ARL15	-1.9567	-2.0773		ARL15	-1.9567	-0.98867
ARL16	-2.8957	-2.5387		ARL16	-2.8957	-2.5387		ARL16	-2.8957	-2.5054
ARL17A	-4.7591	-2.5228		ARL17A	-4.7591	-2.5228		ARL17A	-4.7591	-3.2377
ARL17B	-3.7545	-2.9362		ARL17B	-3.7545	-2.9362		ARL17B	-3.7545	-3.3577
ARL2	-3.1742	-3.2762		ARL2	-3.1742	-3.2762		ARL2	-3.1742	-3.4799
ARL2BP	0.075698	6639-02-01		ARL2BP	0.075698	6639-02-01		ARL2BP	0.075698	-0.41906
ARL3	-3.499	-2.2373		ARL3	-3.499	-2.2373		ARL3	-3.499	-3.4486
ARL4A	-1.0331	-0.63928		ARL4A	-1.0331	-0.63928		ARL4A	-1.0331	-1.0826
ARL4C	-1.4406	-1.7654		ARL4C	-1.4406	-1.7654		ARL4C	-1.4406	-2.7996
ARL4D	-1.9507	-2.1238		ARL4D	-1.9507	-2.1238		ARL4D	-1.9507	-2.3321
ARL5A	-0.51553	-1.2149		ARL5A	-0.51553	-1.2149		ARL5A	-0.51553	-1.3133
ARL5B	-1.1296	-0.53617		ARL5B	-1.1296	-0.53617		ARL5B	-1.1296	-0.60231
ARL5C	-5.1363	-3.1681		ARL5C	-5.1363	-3.1681		ARL5C	-5.1363	-3.2925
ARL6	-0.40173	5397-01-01		ARL6	-0.40173	5397-01-01		ARL6	-0.40173	-0.085168
ARL6IP1	-2.0802	0.53151		ARL6IP1	-2.0802	0.53151		ARL6IP1	-2.0802	-2.1405
ARL6IP4	-2.8403	-0.95371		ARL6IP4	-2.8403	-0.95371		ARL6IP4	-2.8403	-1.5854
ARL6IP5	-1.8256	-2.4007		ARL6IP5	-1.8256	-2.4007		ARL6IP5	-1.8256	-2.5446
ARL6IP6	-2.0941	-1.77		ARL6IP6	-2.0941	-1.77		ARL6IP6	-2.0941	-1.8632
ARL8A	-3.6205	-3.1104		ARL8A	-3.6205	-3.1104		ARL8A	-3.6205	-2.6211
ARL8B	-5.0694	-4.3105		ARL8B	-5.0694	-4.3105		ARL8B	-5.0694	-4.0632
ARL9	-1.859	0.63324		ARL9	-1.859	0.63324		ARL9	-1.859	-0.97519
ARMC1	-3.2844	-2.3187		ARMC1	-3.2844	-2.3187		ARMC1	-3.2844	-2.9677
ARMC10	-3.5319	-0.34984		ARMC10	-3.5319	-0.34984		ARMC10	-3.5319	-1.4993
ARMC12	-2.4851	-2.1918		ARMC12	-2.4851	-2.1918		ARMC12	-2.4851	-1.3402
ARMC2	-1.954	0.5786		ARMC2	-1.954	0.5786		ARMC2	-1.954	-0.24467
ARMC3	-3.2262	-2.8774		ARMC3	-3.2262	-2.8774		ARMC3	-3.2262	-1.925
ARMC4	-2.8097	-4.0754		ARMC4	-2.8097	-4.0754		ARMC4	-2.8097	-3.1294
ARMC5	-3.3648	2.1725		ARMC5	-3.3648	2.1725		ARMC5	-3.3648	0.014527
ARMC6	-3.3096	-2.2675		ARMC6	-3.3096	-2.2675		ARMC6	-3.3096	-1.6098
ARMC7	-6.9774	-7.1063		ARMC7	-6.9774	-7.1063		ARMC7	-6.9774	-6.8632
ARMC8	-3.4152	-3.6298		ARMC8	-3.4152	-3.6298		ARMC8	-3.4152	-3.1383
ARMC9	-1.2753	-2.6877		ARMC9	-1.2753	-2.6877		ARMC9	-1.2753	-1.1672
ARMCX1	-1.0328	-0.39606		ARMCX1	-1.0328	-0.39606		ARMCX1	-1.0328	-1.1956
ARMCX2	-3.1107	-4.1419		ARMCX2	-3.1107	-4.1419		ARMCX2	-3.1107	-3.5198
ARMCX3	-2.3221	-0.94021		ARMCX3	-2.3221	-0.94021		ARMCX3	-2.3221	-1.4031
ARMCX4	0.80606	-0.2422		ARMCX4	0.80606	-0.2422		ARMCX4	0.80606	-0.2885
ARMCX5	-2.3499	-2.4842		ARMCX5	-2.3499	-2.4842		ARMCX5	-2.3499	-3.0007
ARMCX5-GPRASP2	-3.2985	-3.5656		ARMCX5-GPRASP2	-3.2985	-3.5656		ARMCX5-GPRASP2	-3.2985	-3.5738
ARMCX6	-3.2023	-2.5324		ARMCX6	-3.2023	-2.5324		ARMCX6	-3.2023	-3.9404
ARMS2	-1.9455	-1.4978		ARMS2	-1.9455	-1.4978		ARMS2	-1.9455	-1.6901
ARMT1	-2.1705	-1.411		ARMT1	-2.1705	-1.411		ARMT1	-2.1705	-1.4527
ARNT	-4.6049	-1.6581		ARNT	-4.6049	-1.6581		ARNT	-4.6049	-1.1998
ARNT2	-2.8559	-2.9767		ARNT2	-2.8559	-2.9767		ARNT2	-2.8559	-2.5319
ARNTL	-0.22828	-0.29797		ARNTL	-0.22828	-0.29797		ARNTL	-0.22828	0.2166
ARNTL2	-1.8842	-2.7971		ARNTL2	-1.8842	-2.7971		ARNTL2	-1.8842	-1.1527
ARPC1A	-4.0862	-1.477		ARPC1A	-4.0862	-1.477		ARPC1A	-4.0862	-1.9471
ARPC1B	-3.5596	-4.4909		ARPC1B	-3.5596	-4.4909		ARPC1B	-3.5596	-2.5392
ARPC2	-2.9043	-5.5235		ARPC2	-2.9043	-5.5235		ARPC2	-2.9043	-4.4116
ARPC3	-3.4123	-4.674		ARPC3	-3.4123	-4.674		ARPC3	-3.4123	-3.9613
ARPC4	-7.2075	-7.1434		ARPC4	-7.2075	-7.1434		ARPC4	-7.2075	-6.7902
ARPC4-TTLL3	0.018996	-2.246		ARPC4-TTLL3	0.018996	-2.246		ARPC4-TTLL3	0.018996	-1.0384
ARPC5	-3.8821	-3.6672		ARPC5	-3.8821	-3.6672		ARPC5	-3.8821	-2.7905
ARPC5L	-3.4715	-4.424		ARPC5L	-3.4715	-4.424		ARPC5L	-3.4715	-1.9395
ARPIN	-2.4074	-3.2285		ARPIN	-2.4074	-3.2285		ARPIN	-2.4074	-2.8793
ARPP19	-1.8268	-0.89332		ARPP19	-1.8268	-0.89332		ARPP19	-1.8268	-2.0266
ARPP21	-2.8902	-1.844		ARPP21	-2.8902	-1.844		ARPP21	-2.8902	-3.1429
ARR3	-0.37316	0.74535		ARR3	-0.37316	0.74535		ARR3	-0.37316	0.61477
ARRB1	-1.3333	-1.4919		ARRB1	-1.3333	-1.4919		ARRB1	-1.3333	-1.5997
ARRB2	-1.521	3472-02-01		ARRB2	-1.521	3472-02-01		ARRB2	-1.521	0.091593
ARRDC1	-3.0758	-3.7716		ARRDC1	-3.0758	-3.7716		ARRDC1	-3.0758	-3.3148
ARRDC2	-3.5375	-2.1688		ARRDC2	-3.5375	-2.1688		ARRDC2	-3.5375	-1.4889
ARRDC3	-0.35941	-1.5104		ARRDC3	-0.35941	-1.5104		ARRDC3	-0.35941	-2.5125
ARRDC4	-3.4856	-2.8938		ARRDC4	-3.4856	-2.8938		ARRDC4	-3.4856	-3.3907
ARRDC5	-2.6174	-0.46075		ARRDC5	-2.6174	-0.46075		ARRDC5	-2.6174	-0.36627
ARSA	-2.4421	-1.889		ARSA	-2.4421	-1.889		ARSA	-2.4421	-2.0862
ARSB	-2.2873	-3.5064		ARSB	-2.2873	-3.5064		ARSB	-2.2873	-3.3819
ARSD	-1.9551	-0.26281		ARSD	-1.9551	-0.26281		ARSD	-1.9551	0.31515
ARSE	-1.4415	-0.59818		ARSE	-1.4415	-0.59818		ARSE	-1.4415	-0.12354
ARSF	-1.5504	-3.0964		ARSF	-1.5504	-3.0964		ARSF	-1.5504	-0.65131
ARSG	-4.126	-1.9412		ARSG	-4.126	-1.9412		ARSG	-4.126	-1.4739
ARSH	-0.82565	0.00097208		ARSH	-0.82565	0.00097208		ARSH	-0.82565	-0.70941
ARSI	-1.1662	-1.9138		ARSI	-1.1662	-1.9138		ARSI	-1.1662	-1.9714
ARSJ	0.45995	1.1318		ARSJ	0.45995	1.1318		ARSJ	0.45995	-0.55848
ARSK	-1.934	-2.5911		ARSK	-1.934	-2.5911		ARSK	-1.934	-1.6976
ART1	-0.49808	-0.83357		ART1	-0.49808	-0.83357		ART1	-0.49808	-0.16474
ART3	0.56274	6368-01-01		ART3	0.56274	6368-01-01		ART3	0.56274	0.54877
ART4	-2.1884	-0.84831		ART4	-2.1884	-0.84831		ART4	-2.1884	-1.1791
ART5	-0.38554	-0.8198		ART5	-0.38554	-0.8198		ART5	-0.38554	0.27043
ARTN	-1.0524	-0.8721		ARTN	-1.0524	-0.8721		ARTN	-1.0524	-1.2392
ARV1	-2.9999	-3.3056		ARV1	-2.9999	-3.3056		ARV1	-2.9999	-2.7152
ARVCF	-1.3168	-2.0367		ARVCF	-1.3168	-2.0367		ARVCF	-1.3168	-0.83494
ARX	-5.1416	-3.5133		ARX	-5.1416	-3.5133		ARX	-5.1416	-4.5214
AS3MT	-0.40971	-0.11823		AS3MT	-0.40971	-0.11823		AS3MT	-0.40971	0.25836
ASAH1	-0.87749	-0.81659		ASAH1	-0.87749	-0.81659		ASAH1	-0.87749	-0.22534
ASAH2	-2.8366	-3.14		ASAH2	-2.8366	-3.14		ASAH2	-2.8366	-5.0817
ASAH2B	-3.2167	-2.9952		ASAH2B	-3.2167	-2.9952		ASAH2B	-3.2167	-2.5542
ASAP1	-0.24768	-2.0375		ASAP1	-0.24768	-2.0375		ASAP1	-0.24768	-1.0107
ASAP2	-0.87081	-0.70308		ASAP2	-0.87081	-0.70308		ASAP2	-0.87081	-0.49424
ASAP3	-2.9258	-3.2986		ASAP3	-2.9258	-3.2986		ASAP3	-2.9258	-2.2679
ASB1	-2.0749	-3.2503		ASB1	-2.0749	-3.2503		ASB1	-2.0749	-2.1598
ASB10	-2.3791	-0.47761		ASB10	-2.3791	-0.47761		ASB10	-2.3791	-1.3806
ASB11	-2.3336	-2.4758		ASB11	-2.3336	-2.4758		ASB11	-2.3336	-1.653
ASB12	-2.3107	-0.69653		ASB12	-2.3107	-0.69653		ASB12	-2.3107	-1.7895
ASB13	0.36732	-1.1728		ASB13	0.36732	-1.1728		ASB13	0.36732	-0.41539
ASB14	-0.11098	0.39449		ASB14	-0.11098	0.39449		ASB14	-0.11098	-1.4731
ASB15	-1.1327	-0.81734		ASB15	-1.1327	-0.81734		ASB15	-1.1327	-0.86751
ASB16	-2.0278	-2.4572		ASB16	-2.0278	-2.4572		ASB16	-2.0278	-1.1112
ASB17	0.96372	-0.06055		ASB17	0.96372	-0.06055		ASB17	0.96372	0.18732
ASB18	-1.6755	-1.7914		ASB18	-1.6755	-1.7914		ASB18	-1.6755	-1.7116
ASB2	-1.3113	0.1807		ASB2	-1.3113	0.1807		ASB2	-1.3113	-0.99906
ASB3	-0.67379	-1.0009		ASB3	-0.67379	-1.0009		ASB3	-0.67379	-1.7937
ASB4	-2.8416	-2.0673		ASB4	-2.8416	-2.0673		ASB4	-2.8416	-0.62559
ASB5	-1.5945	-2.7986		ASB5	-1.5945	-2.7986		ASB5	-1.5945	-2.5433
ASB6	-2.1934	-2.1654		ASB6	-2.1934	-2.1654		ASB6	-2.1934	-0.87498
ASB7	3999-01-01	3348-01-01		ASB7	3999-01-01	3348-01-01		ASB7	3999-01-01	0.97303
ASB8	-2.4029	-2.2215		ASB8	-2.4029	-2.2215		ASB8	-2.4029	-3.2029
ASB9	-0.69949	0.51		ASB9	-0.69949	0.51		ASB9	-0.69949	-1.1602
ASCC1	-2.0709	-2.1385		ASCC1	-2.0709	-2.1385		ASCC1	-2.0709	-0.71489
ASCC2	-3.1394	-2.1191		ASCC2	-3.1394	-2.1191		ASCC2	-3.1394	-2.5415
ASCC3	-4.9037	-5.8347		ASCC3	-4.9037	-5.8347		ASCC3	-4.9037	-5.4288
ASCL1	-2.2519	-3.1301		ASCL1	-2.2519	-3.1301		ASCL1	-2.2519	-3.4572
ASCL2	-0.27757	1.1388		ASCL2	-0.27757	1.1388		ASCL2	-0.27757	0.33015
ASCL3	-0.47617	-1.3613		ASCL3	-0.47617	-1.3613		ASCL3	-0.47617	-1.3191
ASCL4	0.071625	-0.2011		ASCL4	0.071625	-0.2011		ASCL4	0.071625	0.48387
ASCL5	-1.9333	-1.0482		ASCL5	-1.9333	-1.0482		ASCL5	-1.9333	-2.7773
ASF1A	-3.8655	-1.803		ASF1A	-3.8655	-1.803		ASF1A	-3.8655	-1.2214
ASF1B	-4.4503	-3.1111		ASF1B	-4.4503	-3.1111		ASF1B	-4.4503	-4.1335
ASGR1	-3.5487	-1.6419		ASGR1	-3.5487	-1.6419		ASGR1	-3.5487	-0.65101
ASGR2	-2.0764	-1.1458		ASGR2	-2.0764	-1.1458		ASGR2	-2.0764	-1.4521
ASH1L	-2.1207	-0.72507		ASH1L	-2.1207	-0.72507		ASH1L	-2.1207	-1.0553
ASH2L	-6.7278	-5.6917		ASH2L	-6.7278	-5.6917		ASH2L	-6.7278	-4.7041
ASIC1	-2.143	-1.8278		ASIC1	-2.143	-1.8278		ASIC1	-2.143	-1.0117
ASIC2	-3.1293	-2.9645		ASIC2	-3.1293	-2.9645		ASIC2	-3.1293	-2.5773
ASIC3	-2.4237	-0.91202		ASIC3	-2.4237	-0.91202		ASIC3	-2.4237	-1.1068
ASIC4	-3.3022	-2.9536		ASIC4	-3.3022	-2.9536		ASIC4	-3.3022	-2.9389
ASIC5	-0.48326	-1.4888		ASIC5	-0.48326	-1.4888		ASIC5	-0.48326	-1.1212
ASIP	-1.6045	-0.50571		ASIP	-1.6045	-0.50571		ASIP	-1.6045	-0.91572
ASL	-2.0929	-0.93693		ASL	-2.0929	-0.93693		ASL	-2.0929	-0.91346
ASMT	-2.3375	-0.94345		ASMT	-2.3375	-0.94345		ASMT	-2.3375	0.67237
ASMTL	-2.1505	-2.8921		ASMTL	-2.1505	-2.8921		ASMTL	-2.1505	-1.6085
ASNA1	-5.3678	-4.3401		ASNA1	-5.3678	-4.3401		ASNA1	-5.3678	-4.8221
ASNS	-0.96504	-1.1962		ASNS	-0.96504	-1.1962		ASNS	-0.96504	0.37369
ASNSD1	-3.3741	-4.1912		ASNSD1	-3.3741	-4.1912		ASNSD1	-3.3741	-3.8164
ASPA	-1.9265	-3.0301		ASPA	-1.9265	-3.0301		ASPA	-1.9265	-1.8682
ASPDH	-2.1837	-0.51554		ASPDH	-2.1837	-0.51554		ASPDH	-2.1837	-2.0657
ASPG	-1.0106	0.71053		ASPG	-1.0106	0.71053		ASPG	-1.0106	-0.56026
ASPH	-1.7293	-0.64122		ASPH	-1.7293	-0.64122		ASPH	-1.7293	-0.92076
ASPHD1	-1.3914	3.0661		ASPHD1	-1.3914	3.0661		ASPHD1	-1.3914	0.034439
ASPHD2	-0.14102	-0.084187		ASPHD2	-0.14102	-0.084187		ASPHD2	-0.14102	-0.63506
ASPM	-1.7806	-2.4305		ASPM	-1.7806	-2.4305		ASPM	-1.7806	-2.315
ASPN	-2.2379	-2.2374		ASPN	-2.2379	-2.2374		ASPN	-2.2379	-0.25984
ASPRV1	-2.3447	-3.1392		ASPRV1	-2.3447	-3.1392		ASPRV1	-2.3447	-0.45443
ASPSCR1	-2.3884	-2.8041		ASPSCR1	-2.3884	-2.8041		ASPSCR1	-2.3884	-3.2854
ASRGL1	-1.986	-0.8334		ASRGL1	-1.986	-0.8334		ASRGL1	-1.986	-1.2834
ASS1	-3.4314	-4.5931		ASS1	-3.4314	-4.5931		ASS1	-3.4314	-2.3207
ASTE1	-1.3735	-2.2798		ASTE1	-1.3735	-2.2798		ASTE1	-1.3735	-1.7695
ASTL	-0.62239	-0.987		ASTL	-0.62239	-0.987		ASTL	-0.62239	-0.7647
ASTN1	-3.6214	-1.6558		ASTN1	-3.6214	-1.6558		ASTN1	-3.6214	-1.1679
ASTN2	-2.4772	-0.79504		ASTN2	-2.4772	-0.79504		ASTN2	-2.4772	-1.1847
ASUN	-5.355	-5.6921		ASUN	-5.355	-5.6921		ASUN	-5.355	-5.5793
ASXL1	-1.6124	-1.7055		ASXL1	-1.6124	-1.7055		ASXL1	-1.6124	-3.0574
ASXL2	-1.0033	-2.0045		ASXL2	-1.0033	-2.0045		ASXL2	-1.0033	-1.7327
ASXL3	-0.20642	0.69821		ASXL3	-0.20642	0.69821		ASXL3	-0.20642	-0.18822
ASZ1	-2.2748	-3.6766		ASZ1	-2.2748	-3.6766		ASZ1	-2.2748	-1.8899
ATAD1	-2.0663	-1.8591		ATAD1	-2.0663	-1.8591		ATAD1	-2.0663	-3.2828
ATAD2	-1.9928	-3.3219		ATAD2	-1.9928	-3.3219		ATAD2	-1.9928	-2.7458
ATAD2B	-3.2892	-3.3869		ATAD2B	-3.2892	-3.3869		ATAD2B	-3.2892	-1.4711
ATAD3A	-3.839	-3.0861		ATAD3A	-3.839	-3.0861		ATAD3A	-3.839	-3.8432
ATAD3B	-2.0539	-1.6553		ATAD3B	-2.0539	-1.6553		ATAD3B	-2.0539	-2.4987
ATAD3C	-1.0575	-2.4434		ATAD3C	-1.0575	-2.4434		ATAD3C	-1.0575	-2.275
ATAD5	0.18338	5211-02-01		ATAD5	0.18338	5211-02-01		ATAD5	0.18338	0.44076
ATAT1	-2.2725	-2.8371		ATAT1	-2.2725	-2.8371		ATAT1	-2.2725	-2.2331
ATCAY	-1.6876	-1.4945		ATCAY	-1.6876	-1.4945		ATCAY	-1.6876	-0.30262
ATE1	-4.1582	-2.7419		ATE1	-4.1582	-2.7419		ATE1	-4.1582	-2.8806
ATF1	-4.3573	-3.3894		ATF1	-4.3573	-3.3894		ATF1	-4.3573	-3.1392
ATF2	-0.73031	-1.6731		ATF2	-0.73031	-1.6731		ATF2	-0.73031	-1.999
ATF3	-2.9867	-1.7459		ATF3	-2.9867	-1.7459		ATF3	-2.9867	-1.6649
ATF4	-1.0945	-1.8045		ATF4	-1.0945	-1.8045		ATF4	-1.0945	-0.92876
ATF5	-1.303	-0.53878		ATF5	-1.303	-0.53878		ATF5	-1.303	-1.2286
ATF6	-5.8176	-5.4868		ATF6	-5.8176	-5.4868		ATF6	-5.8176	-2.6974
ATF6B	-0.012174	1.1576		ATF6B	-0.012174	1.1576		ATF6B	-0.012174	0.84272
ATF7	-4.6771	-4.0247		ATF7	-4.6771	-4.0247		ATF7	-4.6771	-3.0536
ATF7IP	-4.1226	-5.6125		ATF7IP	-4.1226	-5.6125		ATF7IP	-4.1226	-3.6811
ATF7IP2	0.83912	3713-01-01		ATF7IP2	0.83912	3713-01-01		ATF7IP2	0.83912	-0.33284
ATG10	-2.8073	-4.8019		ATG10	-2.8073	-4.8019		ATG10	-2.8073	-3.4861
ATG101	-4.9384	-3.8018		ATG101	-4.9384	-3.8018		ATG101	-4.9384	-3.5932
ATG12	-2.2078	-1.4049		ATG12	-2.2078	-1.4049		ATG12	-2.2078	-0.61955
ATG13	-0.72937	-0.028964		ATG13	-0.72937	-0.028964		ATG13	-0.72937	-0.15236
ATG14	-1.2586	0.34653		ATG14	-1.2586	0.34653		ATG14	-1.2586	-0.72164
ATG16L1	-1.8344	-2.0002		ATG16L1	-1.8344	-2.0002		ATG16L1	-1.8344	-2.1036
ATG16L2	-0.43004	-1.5984		ATG16L2	-0.43004	-1.5984		ATG16L2	-0.43004	-0.79746
ATG2A	0.14474	-0.46501		ATG2A	0.14474	-0.46501		ATG2A	0.14474	4644-01-01
ATG2B	-2.0371	-0.80394		ATG2B	-2.0371	-0.80394		ATG2B	-2.0371	-2.1128
ATG3	-0.98786	0.50698		ATG3	-0.98786	0.50698		ATG3	-0.98786	-1.0571
ATG4A	-3.1668	-1.5264		ATG4A	-3.1668	-1.5264		ATG4A	-3.1668	-1.8679
ATG4B	-0.88172	-2.8396		ATG4B	-0.88172	-2.8396		ATG4B	-0.88172	-1.5162
ATG4C	-1.79	-2.7241		ATG4C	-1.79	-2.7241		ATG4C	-1.79	-3.5899
ATG4D	-2.8721	-3.2529		ATG4D	-2.8721	-3.2529		ATG4D	-2.8721	-2.4021
ATG5	0.55038	-0.59909		ATG5	0.55038	-0.59909		ATG5	0.55038	-1.5675
ATG7	-1.2282	-1.1042		ATG7	-1.2282	-1.1042		ATG7	-1.2282	-1.1984
ATG9A	-4.5623	-4.2874		ATG9A	-4.5623	-4.2874		ATG9A	-4.5623	-4.0058
ATG9B	-4.2569	-3.0398		ATG9B	-4.2569	-3.0398		ATG9B	-4.2569	-2.4682
ATHL1	-0.93401	-0.31339		ATHL1	-0.93401	-0.31339		ATHL1	-0.93401	-1.2357
ATIC	-1.8709	-0.70594		ATIC	-1.8709	-0.70594		ATIC	-1.8709	-2.0023
ATL1	-2.1361	-2.0932		ATL1	-2.1361	-2.0932		ATL1	-2.1361	-2.3952
ATL2	-8.0287	-6.6945		ATL2	-8.0287	-6.6945		ATL2	-8.0287	-6.3776
ATL3	-0.61353	0.11136		ATL3	-0.61353	0.11136		ATL3	-0.61353	-0.73039
ATM	-3.9465	-3.4276		ATM	-3.9465	-3.4276		ATM	-3.9465	-3.7009
ATMIN	-4.0991	2105-01-01		ATMIN	-4.0991	2105-01-01		ATMIN	-4.0991	-1.598
ATN1	-2.5755	-1.9866		ATN1	-2.5755	-1.9866		ATN1	-2.5755	-2.3202
ATOH1	0.93114	0.37374		ATOH1	0.93114	0.37374		ATOH1	0.93114	-0.38837
ATOH7	-2.6338	-3.6386		ATOH7	-2.6338	-3.6386		ATOH7	-2.6338	-3.1021
ATOH8	-0.57416	-1.4618		ATOH8	-0.57416	-1.4618		ATOH8	-0.57416	-1.3782
ATOX1	-0.15349	-0.43492		ATOX1	-0.15349	-0.43492		ATOX1	-0.15349	-0.80378
ATP10A	-3.5642	-1.803		ATP10A	-3.5642	-1.803		ATP10A	-3.5642	-2.0308
ATP10B	-1.2765	-0.85001		ATP10B	-1.2765	-0.85001		ATP10B	-1.2765	-1.8439
ATP10D	-1.4328	0.34879		ATP10D	-1.4328	0.34879		ATP10D	-1.4328	-0.74382
ATP11A	-1.5333	-2.5487		ATP11A	-1.5333	-2.5487		ATP11A	-1.5333	-1.4835
ATP11AUN	-0.85349	-2.091		ATP11AUN	-0.85349	-2.091		ATP11AUN	-0.85349	-1.5806
ATP11B	-1.2631	-1.9104		ATP11B	-1.2631	-1.9104		ATP11B	-1.2631	-1.9433
ATP11C	-0.46152	0.94997		ATP11C	-0.46152	0.94997		ATP11C	-0.46152	-0.4104
ATP12A	-2.4483	-2.205		ATP12A	-2.4483	-2.205		ATP12A	-2.4483	-1.7413
ATP13A1	-3.8039	-2.1246		ATP13A1	-3.8039	-2.1246		ATP13A1	-3.8039	-1.706
ATP13A2	-3.6186	-3.1827		ATP13A2	-3.6186	-3.1827		ATP13A2	-3.6186	-3.9102
ATP13A3	-0.39511	0.12286		ATP13A3	-0.39511	0.12286		ATP13A3	-0.39511	-0.84675
ATP13A4	-1.5287	-0.82986		ATP13A4	-1.5287	-0.82986		ATP13A4	-1.5287	-0.58309
ATP13A5	-2.1385	-2.4133		ATP13A5	-2.1385	-2.4133		ATP13A5	-2.1385	-2.1526
ATP1A1	-6.4014	-3.8466		ATP1A1	-6.4014	-3.8466		ATP1A1	-6.4014	-4.1195
ATP1A2	-3.7775	-2.8876		ATP1A2	-3.7775	-2.8876		ATP1A2	-3.7775	-3.3466
ATP1A3	-0.90118	-1.3414		ATP1A3	-0.90118	-1.3414		ATP1A3	-0.90118	-1.2945
ATP1A4	-3.6564	-3.9342		ATP1A4	-3.6564	-3.9342		ATP1A4	-3.6564	-1.9979
ATP1B1	-0.72786	-0.49538		ATP1B1	-0.72786	-0.49538		ATP1B1	-0.72786	-0.67581
ATP1B2	-3.4353	-2.9505		ATP1B2	-3.4353	-2.9505		ATP1B2	-3.4353	-3.5783
ATP1B3	-4.6044	-1.0116		ATP1B3	-4.6044	-1.0116		ATP1B3	-4.6044	-1.9257
ATP1B4	-4.4863	-2.9582		ATP1B4	-4.4863	-2.9582		ATP1B4	-4.4863	-2.7206
ATP2A1	-1.4163	1.897		ATP2A1	-1.4163	1.897		ATP2A1	-1.4163	0.1611
ATP2A2	-3.7048	-2.7132		ATP2A2	-3.7048	-2.7132		ATP2A2	-3.7048	-3.2597
ATP2A3	-1.6352	-3.0751		ATP2A3	-1.6352	-3.0751		ATP2A3	-1.6352	-2.4551
ATP2B1	2.1293	9631-03-01		ATP2B1	2.1293	9631-03-01		ATP2B1	2.1293	2089-02-01
ATP2B2	-1.2118	-1.886		ATP2B2	-1.2118	-1.886		ATP2B2	-1.2118	-1.1234
ATP2B3	-4.9158	-2.6807		ATP2B3	-4.9158	-2.6807		ATP2B3	-4.9158	-3.7418
ATP2B4	-3.0722	-2.6963		ATP2B4	-3.0722	-2.6963		ATP2B4	-3.0722	-2.6014
ATP2C1	-1.5799	5513-04-01		ATP2C1	-1.5799	5513-04-01		ATP2C1	-1.5799	0.08293
ATP2C2	-1.2644	6302-01-01		ATP2C2	-1.2644	6302-01-01		ATP2C2	-1.2644	-0.023184
ATP4A	-2.2619	-0.71627		ATP4A	-2.2619	-0.71627		ATP4A	-2.2619	-1.4373
ATP4B	-0.77156	1.0933		ATP4B	-0.77156	1.0933		ATP4B	-0.77156	0.49723
ATP5A1	-8.4622	-8.7329		ATP5A1	-8.4622	-8.7329		ATP5A1	-8.4622	-7.2904
ATP5B	-4.687	-4.5945		ATP5B	-4.687	-4.5945		ATP5B	-4.687	-3.9772
ATP5C1	-3.8085	-5.6404		ATP5C1	-3.8085	-5.6404		ATP5C1	-3.8085	-3.4422
ATP5D	-6.721	-6.5384		ATP5D	-6.721	-6.5384		ATP5D	-6.721	-4.6119
ATP5E	-6.2886	-6.0338		ATP5E	-6.2886	-6.0338		ATP5E	-6.2886	-3.626
ATP5F1	-3.4506	-1.9803		ATP5F1	-3.4506	-1.9803		ATP5F1	-3.4506	-3.0942
ATP5G1	-2.0979	-1.7272		ATP5G1	-2.0979	-1.7272		ATP5G1	-2.0979	-0.91989
ATP5G2	-3.9366	-4.6727		ATP5G2	-3.9366	-4.6727		ATP5G2	-3.9366	-3.7577
ATP5G3	-2.7415	-4.081		ATP5G3	-2.7415	-4.081		ATP5G3	-2.7415	-2.1713
ATP5H	-6.764	-6.9352		ATP5H	-6.764	-6.9352		ATP5H	-6.764	-3.9226
ATP5I	-5.1333	-5.162		ATP5I	-5.1333	-5.162		ATP5I	-5.1333	-4.7597
ATP5J	-1.7772	-3.3401		ATP5J	-1.7772	-3.3401		ATP5J	-1.7772	-2.7108
ATP5J2	-2.2718	-2.1904		ATP5J2	-2.2718	-2.1904		ATP5J2	-2.2718	-1.7293
ATP5J2-PTCD1	-5.1411	-4.3162		ATP5J2-PTCD1	-5.1411	-4.3162		ATP5J2-PTCD1	-5.1411	-5.138
ATP5L	-2.7333	-3.8427		ATP5L	-2.7333	-3.8427		ATP5L	-2.7333	-2.6309
ATP5L2	-0.5577	0.1953		ATP5L2	-0.5577	0.1953		ATP5L2	-0.5577	-0.74713
ATP5O	-5.1485	-4.5425		ATP5O	-5.1485	-4.5425		ATP5O	-5.1485	-3.7883
ATP5S	-1.1555	-1.4294		ATP5S	-1.1555	-1.4294		ATP5S	-1.1555	-0.77612
ATP5SL	-4.1723	-3.7754		ATP5SL	-4.1723	-3.7754		ATP5SL	-4.1723	-1.7705
ATP6AP1	-6.8461	2.0318		ATP6AP1	-6.8461	2.0318		ATP6AP1	-6.8461	-2.2375
ATP6AP1L	-3.6094	-2.4253		ATP6AP1L	-3.6094	-2.4253		ATP6AP1L	-3.6094	-3.9417
ATP6AP2	-5.3522	6271-01-01		ATP6AP2	-5.3522	6271-01-01		ATP6AP2	-5.3522	-0.92871
ATP6V0A1	-3.0132	-3.2202		ATP6V0A1	-3.0132	-3.2202		ATP6V0A1	-3.0132	-2.6994
ATP6V0A2	-0.9378	-1.0571		ATP6V0A2	-0.9378	-1.0571		ATP6V0A2	-0.9378	-1.2177
ATP6V0A4	-3.594	-3.6579		ATP6V0A4	-3.594	-3.6579		ATP6V0A4	-3.594	-3.0801
ATP6V0B	-6.8988	-2.1404		ATP6V0B	-6.8988	-2.1404		ATP6V0B	-6.8988	-3.7784
ATP6V0C	-8.3947	-2.3641		ATP6V0C	-8.3947	-2.3641		ATP6V0C	-8.3947	-5.8913
ATP6V0D1	-1.0638	2.0602		ATP6V0D1	-1.0638	2.0602		ATP6V0D1	-1.0638	0.029134
ATP6V0D2	-0.94494	-0.11966		ATP6V0D2	-0.94494	-0.11966		ATP6V0D2	-0.94494	-0.93124
ATP6V0E1	-3.0158	-2.4264		ATP6V0E1	-3.0158	-2.4264		ATP6V0E1	-3.0158	-1.5591
ATP6V0E2	-4.362	-1.8291		ATP6V0E2	-4.362	-1.8291		ATP6V0E2	-4.362	-3.1292
ATP6V1A	-9.494	-1.0597		ATP6V1A	-9.494	-1.0597		ATP6V1A	-9.494	-7.2197
ATP6V1B1	-2.2918	-1.3509		ATP6V1B1	-2.2918	-1.3509		ATP6V1B1	-2.2918	-2.4671
ATP6V1B2	-6.9685	-2.0789		ATP6V1B2	-6.9685	-2.0789		ATP6V1B2	-6.9685	-3.8394
ATP6V1C1	-6.9389	3152-01-01		ATP6V1C1	-6.9389	3152-01-01		ATP6V1C1	-6.9389	-2.7892
ATP6V1C2	-2.4135	-2.767		ATP6V1C2	-2.4135	-2.767		ATP6V1C2	-2.4135	-2.0863
ATP6V1D	-5.0647	-2.3668		ATP6V1D	-5.0647	-2.3668		ATP6V1D	-5.0647	-3.9552
ATP6V1E1	-5.8683	-2.1292		ATP6V1E1	-5.8683	-2.1292		ATP6V1E1	-5.8683	-4.0277
ATP6V1E2	-3.2692	-3.6324		ATP6V1E2	-3.2692	-3.6324		ATP6V1E2	-3.2692	-3.5029
ATP6V1F	-6.7786	-1.1736		ATP6V1F	-6.7786	-1.1736		ATP6V1F	-6.7786	-2.7264
ATP6V1G1	-5.8685	-0.22615		ATP6V1G1	-5.8685	-0.22615		ATP6V1G1	-5.8685	-2.9258
ATP6V1G2	-0.95059	0.31406		ATP6V1G2	-0.95059	0.31406		ATP6V1G2	-0.95059	-1.5914
ATP6V1G3	-2.4121	-2.7306		ATP6V1G3	-2.4121	-2.7306		ATP6V1G3	-2.4121	-2.4389
ATP6V1H	-3.3736	0.28986		ATP6V1H	-3.3736	0.28986		ATP6V1H	-3.3736	-1.1625
ATP7A	-3.266	-1.2422		ATP7A	-3.266	-1.2422		ATP7A	-3.266	-2.4951
ATP7B	-0.90727	-1.0654		ATP7B	-0.90727	-1.0654		ATP7B	-0.90727	-1.7133
ATP8A1	-0.14185	-1.37		ATP8A1	-0.14185	-1.37		ATP8A1	-0.14185	-0.46845
ATP8A2	-1.4241	0.39499		ATP8A2	-1.4241	0.39499		ATP8A2	-1.4241	0.046258
ATP8B1	-1.6961	-2.2158		ATP8B1	-1.6961	-2.2158		ATP8B1	-1.6961	-1.8455
ATP8B2	-3.8069	-2.6002		ATP8B2	-3.8069	-2.6002		ATP8B2	-3.8069	-2.2667
ATP8B3	-2.3522	-3.3184		ATP8B3	-2.3522	-3.3184		ATP8B3	-2.3522	-1.9348
ATP8B4	-0.57099	-0.24605		ATP8B4	-0.57099	-0.24605		ATP8B4	-0.57099	-0.24235
ATP9A	-3.2778	-0.5518		ATP9A	-3.2778	-0.5518		ATP9A	-3.2778	-2.1393
ATP9B	-0.084455	-0.85736		ATP9B	-0.084455	-0.85736		ATP9B	-0.084455	-2.0815
ATPAF1	-3.308	-2.7565		ATPAF1	-3.308	-2.7565		ATPAF1	-3.308	-0.93637
ATPAF2	-6.1948	-6.3106		ATPAF2	-6.1948	-6.3106		ATPAF2	-6.1948	-4.5808
ATPIF1	-1.859	-2.2109		ATPIF1	-1.859	-2.2109		ATPIF1	-1.859	-2.3705
ATR	-2.5955	-3.6045		ATR	-2.5955	-3.6045		ATR	-2.5955	-4.577
ATRAID	6528-01-01	-0.89407		ATRAID	6528-01-01	-0.89407		ATRAID	6528-01-01	-0.16966
ATRIP	-4.395	-4.8793		ATRIP	-4.395	-4.8793		ATRIP	-4.395	-4.0626
ATRN	0.48584	0.93511		ATRN	0.48584	0.93511		ATRN	0.48584	0.20095
ATRNL1	-2.1508	-3.105		ATRNL1	-2.1508	-3.105		ATRNL1	-2.1508	-1.5709
ATRX	-4.6865	-4.4793		ATRX	-4.6865	-4.4793		ATRX	-4.6865	-3.1824
ATXN1	-1.4326	-1.2283		ATXN1	-1.4326	-1.2283		ATXN1	-1.4326	-1.9846
ATXN10	-6.6229	-6.7832		ATXN10	-6.6229	-6.7832		ATXN10	-6.6229	-5.427
ATXN1L	-0.028718	8918-04-01		ATXN1L	-0.028718	8918-04-01		ATXN1L	-0.028718	2.0744
ATXN2	-0.48503	-0.14583		ATXN2	-0.48503	-0.14583		ATXN2	-0.48503	-0.50864
ATXN2L	-4.1314	-2.408		ATXN2L	-4.1314	-2.408		ATXN2L	-4.1314	-1.0119
ATXN3	-2.3662	-0.091144		ATXN3	-2.3662	-0.091144		ATXN3	-2.3662	0.44092
ATXN3L	-1.4627	-1.223		ATXN3L	-1.4627	-1.223		ATXN3L	-1.4627	-0.96031
ATXN7	-1.3715	-2.0687		ATXN7	-1.3715	-2.0687		ATXN7	-1.3715	-2.4214
ATXN7L1	-3.414	-2.4855		ATXN7L1	-3.414	-2.4855		ATXN7L1	-3.414	-2.0823
ATXN7L2	-3.0154	-2.2188		ATXN7L2	-3.0154	-2.2188		ATXN7L2	-3.0154	-2.0056
ATXN7L3	-4.7934	-4.7026		ATXN7L3	-4.7934	-4.7026		ATXN7L3	-4.7934	-4.3343
ATXN7L3B	-3.745	-3.5287		ATXN7L3B	-3.745	-3.5287		ATXN7L3B	-3.745	-1.949
AUH	-0.85485	-0.049769		AUH	-0.85485	-0.049769		AUH	-0.85485	-0.035553
AUNIP	-1.7978	-1.2883		AUNIP	-1.7978	-1.2883		AUNIP	-1.7978	-1.951
AUP1	-0.12367	0.19805		AUP1	-0.12367	0.19805		AUP1	-0.12367	0.75881
AURKA	0.41101	0.13948		AURKA	0.41101	0.13948		AURKA	0.41101	0.041153
AURKAIP1	-5.2282	-4.3739		AURKAIP1	-5.2282	-4.3739		AURKAIP1	-5.2282	-4.7692
AURKB	-3.8062	-4.4263		AURKB	-3.8062	-4.4263		AURKB	-3.8062	-3.2868
AURKC	-2.7397	-1.3244		AURKC	-2.7397	-1.3244		AURKC	-2.7397	-1.5288
AUTS2	-0.81656	-0.48045		AUTS2	-0.81656	-0.48045		AUTS2	-0.81656	0.098575
AVEN	-2.7656	-2.3943		AVEN	-2.7656	-2.3943		AVEN	-2.7656	-0.37198
AVIL	-2.5163	-3.754		AVIL	-2.5163	-3.754		AVIL	-2.5163	-1.629
AVL9	-1.286	-1.6597		AVL9	-1.286	-1.6597		AVL9	-1.286	-1.2948
AVP	1.074	0.2381		AVP	1.074	0.2381		AVP	1.074	-1.5697
AVPI1	-0.51239	-2.9592		AVPI1	-0.51239	-2.9592		AVPI1	-0.51239	-2.9203
AVPR1A	-1.7881	-1.1133		AVPR1A	-1.7881	-1.1133		AVPR1A	-1.7881	-1.9798
AVPR1B	-3.1578	-1.1643		AVPR1B	-3.1578	-1.1643		AVPR1B	-3.1578	-3.733
AVPR2	-2.6519	-1.6031		AVPR2	-2.6519	-1.6031		AVPR2	-2.6519	-2.1811
AWAT1	-0.92712	0.014959		AWAT1	-0.92712	0.014959		AWAT1	-0.92712	0.51579
AWAT2	-0.61412	-0.74736		AWAT2	-0.61412	-0.74736		AWAT2	-0.61412	-1.1842
AXDND1	-5.1274	-3.8096		AXDND1	-5.1274	-3.8096		AXDND1	-5.1274	-4.1194
AXIN1	-2.6867	-0.027612		AXIN1	-2.6867	-0.027612		AXIN1	-2.6867	-2.9269
AXIN2	-3.398	-2.8506		AXIN2	-3.398	-2.8506		AXIN2	-3.398	-1.5842
AXL	-0.35809	-2.569		AXL	-0.35809	-2.569		AXL	-0.35809	-1.4067
AZGP1	-2.2964	-2.2019		AZGP1	-2.2964	-2.2019		AZGP1	-2.2964	-0.48685
AZI2	0.28796	-0.38604		AZI2	0.28796	-0.38604		AZI2	0.28796	-0.35632
AZIN1	-1.8186	-1.845		AZIN1	-1.8186	-1.845		AZIN1	-1.8186	-1.4453
AZIN2	-4.256	-2.4892		AZIN2	-4.256	-2.4892		AZIN2	-4.256	-3.8903
AZU1	-4.0408	-2.6182		AZU1	-4.0408	-2.6182		AZU1	-4.0408	-3.5495
B2M	-2.2791	-0.83308		B2M	-2.2791	-0.83308		B2M	-2.2791	-1.505
B3GALNT1	-0.10933	0.096248		B3GALNT1	-0.10933	0.096248		B3GALNT1	-0.10933	-1.0185
B3GALNT2	-3.6371	-0.90471		B3GALNT2	-3.6371	-0.90471		B3GALNT2	-3.6371	-3.1669
B3GALT1	-0.81594	-2.1409		B3GALT1	-0.81594	-2.1409		B3GALT1	-0.81594	-2.6287
B3GALT2	-1.8312	-0.19856		B3GALT2	-1.8312	-0.19856		B3GALT2	-1.8312	-2.0169
B3GALT4	-1.703	2145-01-01		B3GALT4	-1.703	2145-01-01		B3GALT4	-1.703	-0.41021
B3GALT5	-1.899	-0.056515		B3GALT5	-1.899	-0.056515		B3GALT5	-1.899	-0.43102
B3GALT6	-2.9941	-2.2762		B3GALT6	-2.9941	-2.2762		B3GALT6	-2.9941	-3.6364
B3GALTL	-1.817	-2.7311		B3GALTL	-1.817	-2.7311		B3GALTL	-1.817	-1.1908
B3GAT1	-0.12352	-0.28125		B3GAT1	-0.12352	-0.28125		B3GAT1	-0.12352	-1.0436
B3GAT2	-2.1644	-0.38195		B3GAT2	-2.1644	-0.38195		B3GAT2	-2.1644	-1.2123
B3GAT3	-6.1052	-4.9523		B3GAT3	-6.1052	-4.9523		B3GAT3	-6.1052	-4.9146
B3GNT2	-0.98401	-2.3883		B3GNT2	-0.98401	-2.3883		B3GNT2	-0.98401	-3.0539
B3GNT3	-1.3162	-0.19572		B3GNT3	-1.3162	-0.19572		B3GNT3	-1.3162	-1.2653
B3GNT4	-4.2641	-2.9816		B3GNT4	-4.2641	-2.9816		B3GNT4	-4.2641	-4.2111
B3GNT5	-3.9329	-2.7052		B3GNT5	-3.9329	-2.7052		B3GNT5	-3.9329	-3.9891
B3GNT6	-1.9431	-3.7006		B3GNT6	-1.9431	-3.7006		B3GNT6	-1.9431	-3.2569
B3GNT7	-2.1058	-3.7046		B3GNT7	-2.1058	-3.7046		B3GNT7	-2.1058	-3.4699
B3GNT8	-3.7682	-2.1492		B3GNT8	-3.7682	-2.1492		B3GNT8	-3.7682	-2.4688
B3GNT9	-1.1517	2.205		B3GNT9	-1.1517	2.205		B3GNT9	-1.1517	-0.88323
B3GNTL1	-2.6121	-2.9813		B3GNTL1	-2.6121	-2.9813		B3GNTL1	-2.6121	-1.3996
B4GALNT1	-2.68	-0.03091		B4GALNT1	-2.68	-0.03091		B4GALNT1	-2.68	-3.2266
B4GALNT2	-1.9182	-0.60505		B4GALNT2	-1.9182	-0.60505		B4GALNT2	-1.9182	-0.82767
B4GALNT3	-2.2697	-0.65104		B4GALNT3	-2.2697	-0.65104		B4GALNT3	-2.2697	-0.56383
B4GALNT4	-0.81151	-0.40525		B4GALNT4	-0.81151	-0.40525		B4GALNT4	-0.81151	0.34443
B4GALT1	-0.9177	0.39141		B4GALT1	-0.9177	0.39141		B4GALT1	-0.9177	-1.4715
B4GALT2	-3.5266	-3.1567		B4GALT2	-3.5266	-3.1567		B4GALT2	-3.5266	-3.781
B4GALT3	-3.6903	-2.5711		B4GALT3	-3.6903	-2.5711		B4GALT3	-3.6903	-2.555
B4GALT4	-4.4922	-3.2143		B4GALT4	-4.4922	-3.2143		B4GALT4	-4.4922	-2.8259
B4GALT5	-3.0481	-1.2481		B4GALT5	-3.0481	-1.2481		B4GALT5	-3.0481	-1.8391
B4GALT6	-0.49319	-0.31766		B4GALT6	-0.49319	-0.31766		B4GALT6	-0.49319	-0.51937
B4GALT7	-5.3525	-6.2505		B4GALT7	-5.3525	-6.2505		B4GALT7	-5.3525	-6.7073
B4GAT1	-1.8143	-3.9275		B4GAT1	-1.8143	-3.9275		B4GAT1	-1.8143	-3.1066
B9D1	-3.3696	-1.1099		B9D1	-3.3696	-1.1099		B9D1	-3.3696	-1.3242
B9D2	-2.7512	-4.1791		B9D2	-2.7512	-4.1791		B9D2	-2.7512	-2.1155
BAALC	-0.53702	-0.72144		BAALC	-0.53702	-0.72144		BAALC	-0.53702	-1.1077
BAAT	-0.1465	-1.4279		BAAT	-0.1465	-1.4279		BAAT	-0.1465	-1.115
BABAM1	-3.0877	-2.5149		BABAM1	-3.0877	-2.5149		BABAM1	-3.0877	-2.2987
BACE1	-2.8365	-2.718		BACE1	-2.8365	-2.718		BACE1	-2.8365	-1.958
BACE2	-1.5468	-0.50184		BACE2	-1.5468	-0.50184		BACE2	-1.5468	0.20745
BACH1	-2.4495	-1.9491		BACH1	-2.4495	-1.9491		BACH1	-2.4495	-0.70996
BACH2	-0.099121	0.39841		BACH2	-0.099121	0.39841		BACH2	-0.099121	0.47551
BAD	-2.8727	-1.9941		BAD	-2.8727	-1.9941		BAD	-2.8727	-2.7453
BAG1	0.094246	0.33229		BAG1	0.094246	0.33229		BAG1	0.094246	0.01065
BAG2	-1.7888	1.0521		BAG2	-1.7888	1.0521		BAG2	-1.7888	-0.067323
BAG3	-1.8672	-3.3169		BAG3	-1.8672	-3.3169		BAG3	-1.8672	-2.1101
BAG4	-1.7451	-2.4765		BAG4	-1.7451	-2.4765		BAG4	-1.7451	-2.005
BAG5	-1.9993	-0.0058878		BAG5	-1.9993	-0.0058878		BAG5	-1.9993	-0.58541
BAG6	-4.4443	-1.0875		BAG6	-4.4443	-1.0875		BAG6	-4.4443	-2.7306
BAGE2	-4.303	-3.3192		BAGE2	-4.303	-3.3192		BAGE2	-4.303	-3.5357
BAHCC1	-4.8087	-4.9112		BAHCC1	-4.8087	-4.9112		BAHCC1	-4.8087	-3.2968
BAHD1	-1.5192	-2.6645		BAHD1	-1.5192	-2.6645		BAHD1	-1.5192	-1.113
BAIAP2	-3.7046	-3.1951		BAIAP2	-3.7046	-3.1951		BAIAP2	-3.7046	-3.9139
BAIAP2L1	-0.16811	0.21935		BAIAP2L1	-0.16811	0.21935		BAIAP2L1	-0.16811	0.22601
BAIAP2L2	-2.2938	-0.30502		BAIAP2L2	-2.2938	-0.30502		BAIAP2L2	-2.2938	-1.2939
BAIAP3	-1.5983	0.49998		BAIAP3	-1.5983	0.49998		BAIAP3	-1.5983	-0.79579
BAK1	-1.6802	-0.12983		BAK1	-1.6802	-0.12983		BAK1	-1.6802	-0.46141
BAMBI	-1.0723	-1.4093		BAMBI	-1.0723	-1.4093		BAMBI	-1.0723	-1.4903
BANF1	-2.1799	-2.4585		BANF1	-2.1799	-2.4585		BANF1	-2.1799	-2.245
BANF2	-1.6265	0.87424		BANF2	-1.6265	0.87424		BANF2	-1.6265	-2.3234
BANK1	-2.1523	-3.0708		BANK1	-2.1523	-3.0708		BANK1	-2.1523	-0.41606
BANP	-4.7679	-3.6116		BANP	-4.7679	-3.6116		BANP	-4.7679	-3.6891
BAP1	-5.7059	-4.4597		BAP1	-5.7059	-4.4597		BAP1	-5.7059	-3.8902
BARD1	-5.617	-4.946		BARD1	-5.617	-4.946		BARD1	-5.617	-4.94
BARHL1	-3.337	-1.5234		BARHL1	-3.337	-1.5234		BARHL1	-3.337	-1.5866
BARHL2	-0.40698	-0.8829		BARHL2	-0.40698	-0.8829		BARHL2	-0.40698	-1.1748
BARX1	-3.2648	-4.4787		BARX1	-3.2648	-4.4787		BARX1	-3.2648	-2.4919
BARX2	-0.83726	-2.341		BARX2	-0.83726	-2.341		BARX2	-0.83726	-0.85088
BASP1	0.34005	-0.358		BASP1	0.34005	-0.358		BASP1	0.34005	-0.17079
BATF	-1.4571	0.81912		BATF	-1.4571	0.81912		BATF	-1.4571	-0.46988
BATF2	-1.4434	-3.6122		BATF2	-1.4434	-3.6122		BATF2	-1.4434	-2.3667
BATF3	-3.6563	-2.3628		BATF3	-3.6563	-2.3628		BATF3	-3.6563	-3.6418
BAX	-2.2657	-1.4849		BAX	-2.2657	-1.4849		BAX	-2.2657	-1.1813
BAZ1A	-1.2562	1.0335		BAZ1A	-1.2562	1.0335		BAZ1A	-1.2562	0.24289
BAZ1B	-4.9715	-3.2739		BAZ1B	-4.9715	-3.2739		BAZ1B	-4.9715	-2.8234
BAZ2A	-2.4394	-3.1982		BAZ2A	-2.4394	-3.1982		BAZ2A	-2.4394	-2.3445
BAZ2B	-1.8624	0.10974		BAZ2B	-1.8624	0.10974		BAZ2B	-1.8624	-1.48
BBC3	-3.0596	-2.048		BBC3	-3.0596	-2.048		BBC3	-3.0596	-2.8551
BBIP1	-2.0319	-1.1699		BBIP1	-2.0319	-1.1699		BBIP1	-2.0319	-0.607
BBOX1	-0.70834	0.45616		BBOX1	-0.70834	0.45616		BBOX1	-0.70834	-1.3412
BBS1	-1.7024	-3.3698		BBS1	-1.7024	-3.3698		BBS1	-1.7024	-2.5172
BBS10	-1.0239	-1.9876		BBS10	-1.0239	-1.9876		BBS10	-1.0239	-1.9436
BBS12	-0.2356	0.67491		BBS12	-0.2356	0.67491		BBS12	-0.2356	-1.0399
BBS2	-1.9046	4399-02-01		BBS2	-1.9046	4399-02-01		BBS2	-1.9046	-1.4361
BBS4	-0.48637	-0.75112		BBS4	-0.48637	-0.75112		BBS4	-0.48637	0.02275
BBS5	-2.2085	-2.3138		BBS5	-2.2085	-2.3138		BBS5	-2.2085	-1.7354
BBS7	-0.83379	-1.3218		BBS7	-0.83379	-1.3218		BBS7	-0.83379	-0.78448
BBS9	-1.1879	-1.1019		BBS9	-1.1879	-1.1019		BBS9	-1.1879	-2.3961
BBX	-2.5463	0.74162		BBX	-2.5463	0.74162		BBX	-2.5463	-2.1915
BCAM	-1.9602	-1.3749		BCAM	-1.9602	-1.3749		BCAM	-1.9602	-1.5183
BCAN	-2.3375	-1.9891		BCAN	-2.3375	-1.9891		BCAN	-2.3375	-2.4955
BCAP29	-3.7546	-2.7982		BCAP29	-3.7546	-2.7982		BCAP29	-3.7546	-2.1095
BCAP31	-4.8799	-5.0528		BCAP31	-4.8799	-5.0528		BCAP31	-4.8799	-3.5404
BCAR1	-0.27268	-0.31394		BCAR1	-0.27268	-0.31394		BCAR1	-0.27268	-0.83051
BCAR3	-2.5634	-2.4316		BCAR3	-2.5634	-2.4316		BCAR3	-2.5634	-1.5812
BCAS1	-2.0369	1919-01-01		BCAS1	-2.0369	1919-01-01		BCAS1	-2.0369	-1.2324
BCAS2	-3.3999	-0.90836		BCAS2	-3.3999	-0.90836		BCAS2	-3.3999	-1.9648
BCAS3	-0.8432	-3.1261		BCAS3	-0.8432	-3.1261		BCAS3	-0.8432	-1.9171
BCAS4	-1.3361	-2.5515		BCAS4	-1.3361	-2.5515		BCAS4	-1.3361	-1.1766
BCAT1	-2.2538	-3.0226		BCAT1	-2.2538	-3.0226		BCAT1	-2.2538	-2.0841
BCAT2	-3.1863	-2.8982		BCAT2	-3.1863	-2.8982		BCAT2	-3.1863	-3.1644
BCCIP	-0.72159	-0.038492		BCCIP	-0.72159	-0.038492		BCCIP	-0.72159	-0.97365
BCDIN3D	-1.3105	-1.0526		BCDIN3D	-1.3105	-1.0526		BCDIN3D	-1.3105	-2.3954
BCHE	-0.066453	1.1877		BCHE	-0.066453	1.1877		BCHE	-0.066453	-1.7613
BCKDHA	-3.2342	-1.7668		BCKDHA	-3.2342	-1.7668		BCKDHA	-3.2342	-1.996
BCKDHB	-0.0061865	-1.6109		BCKDHB	-0.0061865	-1.6109		BCKDHB	-0.0061865	-0.77381
BCKDK	-5.2935	0.42917		BCKDK	-5.2935	0.42917		BCKDK	-5.2935	-1.7639
BCL10	-1.5987	-0.4782		BCL10	-1.5987	-0.4782		BCL10	-1.5987	0.10555
BCL11A	-5.138	-1.3098		BCL11A	-5.138	-1.3098		BCL11A	-5.138	-3.6558
BCL11B	-1.9211	-1.045		BCL11B	-1.9211	-1.045		BCL11B	-1.9211	-0.573
BCL2	-0.11663	-0.84773		BCL2	-0.11663	-0.84773		BCL2	-0.11663	-2.1619
BCL2A1	-4.1045	-4.0818		BCL2A1	-4.1045	-4.0818		BCL2A1	-4.1045	-3.8962
BCL2L1	-1.6306	-1.297		BCL2L1	-1.6306	-1.297		BCL2L1	-1.6306	-2.479
BCL2L10	-1.022	-0.22582		BCL2L10	-1.022	-0.22582		BCL2L10	-1.022	0.010143
BCL2L11	-1.7958	-1.2978		BCL2L11	-1.7958	-1.2978		BCL2L11	-1.7958	-1.1197
BCL2L12	-4.9296	-4.4805		BCL2L12	-4.9296	-4.4805		BCL2L12	-4.9296	-4.3207
BCL2L13	-1.5299	-0.86187		BCL2L13	-1.5299	-0.86187		BCL2L13	-1.5299	-1.2713
BCL2L14	-2.2905	-0.59973		BCL2L14	-2.2905	-0.59973		BCL2L14	-2.2905	-2.3035
BCL2L15	-2.8281	-1.9537		BCL2L15	-2.8281	-1.9537		BCL2L15	-2.8281	-2.311
BCL2L2	-2.9085	-1.3878		BCL2L2	-2.9085	-1.3878		BCL2L2	-2.9085	-2.7309
BCL2L2-PABPN1	-2.7763	-1.5235		BCL2L2-PABPN1	-2.7763	-1.5235		BCL2L2-PABPN1	-2.7763	-2.993
BCL3	-3.4826	-1.8703		BCL3	-3.4826	-1.8703		BCL3	-3.4826	-3.632
BCL6	-1.7615	-1.8499		BCL6	-1.7615	-1.8499		BCL6	-1.7615	-1.3052
BCL6B	-2.9841	-1.7412		BCL6B	-2.9841	-1.7412		BCL6B	-2.9841	-2.7182
BCL7A	-3.0242	-1.6989		BCL7A	-3.0242	-1.6989		BCL7A	-3.0242	-2.6735
BCL7B	-1.9703	-2.4503		BCL7B	-1.9703	-2.4503		BCL7B	-1.9703	-2.0863
BCL7C	-1.455	3956-02-01		BCL7C	-1.455	3956-02-01		BCL7C	-1.455	0.061976
BCL9	-0.3843	0.36302		BCL9	-0.3843	0.36302		BCL9	-0.3843	-0.18158
BCL9L	-1.9593	-3.9612		BCL9L	-1.9593	-3.9612		BCL9L	-1.9593	-2.4409
BCLAF1	-2.4096	-0.95004		BCLAF1	-2.4096	-0.95004		BCLAF1	-2.4096	-1.6329
BCO1	-0.3219	3763-01-01		BCO1	-0.3219	3763-01-01		BCO1	-0.3219	-0.17843
BCO2	-0.4189	-0.72955		BCO2	-0.4189	-0.72955		BCO2	-0.4189	0.0048009
BCOR	-1.5819	-1.8117		BCOR	-1.5819	-1.8117		BCOR	-1.5819	-0.83247
BCORL1	-1.4767	-1.2079		BCORL1	-1.4767	-1.2079		BCORL1	-1.4767	-1.2269
BCR	-0.8331	0.0084426		BCR	-0.8331	0.0084426		BCR	-0.8331	-0.61846
BCS1L	-3.6241	-6.1129		BCS1L	-3.6241	-6.1129		BCS1L	-3.6241	-3.4165
BDH1	-2.0954	-2.2622		BDH1	-2.0954	-2.2622		BDH1	-2.0954	-2.0857
BDH2	-1.9184	-1.1709		BDH2	-1.9184	-1.1709		BDH2	-1.9184	-2.3434
BDKRB1	-3.2329	-1.1306		BDKRB1	-3.2329	-1.1306		BDKRB1	-3.2329	-1.6789
BDKRB2	-1.037	0.79571		BDKRB2	-1.037	0.79571		BDKRB2	-1.037	-0.066615
BDP1	-0.3871	0.040069		BDP1	-0.3871	0.040069		BDP1	-0.3871	0.48034
BEAN1	0.28299	3.1828		BEAN1	0.28299	3.1828		BEAN1	0.28299	2.0505
BECN1	-6.3293	-2.9644		BECN1	-6.3293	-2.9644		BECN1	-6.3293	-3.777
BECN2	-1.6015	-2.1064		BECN2	-1.6015	-2.1064		BECN2	-1.6015	-3.5172
BEGAIN	-1.9357	-2.6689		BEGAIN	-1.9357	-2.6689		BEGAIN	-1.9357	-1.4668
BEND2	-1.99	-0.30802		BEND2	-1.99	-0.30802		BEND2	-1.99	-1.7018
BEND3	-7.7914	-2.2983		BEND3	-7.7914	-2.2983		BEND3	-7.7914	-2.5036
BEND4	0.15809	-0.0015314		BEND4	0.15809	-0.0015314		BEND4	0.15809	0.46651
BEND5	-0.76477	-1.6538		BEND5	-0.76477	-1.6538		BEND5	-0.76477	-2.0683
BEND6	-0.38688	-1.7938		BEND6	-0.38688	-1.7938		BEND6	-0.38688	-1.0752
BEND7	-0.48518	0.48174		BEND7	-0.48518	0.48174		BEND7	-0.48518	-0.49586
BEST1	-1.6522	-1.4426		BEST1	-1.6522	-1.4426		BEST1	-1.6522	-1.6821
BEST2	-1.8276	-0.70796		BEST2	-1.8276	-0.70796		BEST2	-1.8276	-2.1966
BEST3	-2.7605	-2.0569		BEST3	-2.7605	-2.0569		BEST3	-2.7605	-1.4233
BEST4	-0.79677	-0.67644		BEST4	-0.79677	-0.67644		BEST4	-0.79677	-0.37428
BET1	-1.6312	0.29418		BET1	-1.6312	0.29418		BET1	-1.6312	-1.7971
BET1L	-3.1633	-2.6115		BET1L	-3.1633	-2.6115		BET1L	-3.1633	-2.4378
BEX1	-1.0406	-2.6627		BEX1	-1.0406	-2.6627		BEX1	-1.0406	-0.9927
BEX2	-0.76749	0.36843		BEX2	-0.76749	0.36843		BEX2	-0.76749	0.44754
BEX4	-2.2	-1.6107		BEX4	-2.2	-1.6107		BEX4	-2.2	-0.27687
BEX5	-3.813	-2.0597		BEX5	-3.813	-2.0597		BEX5	-3.813	-1.6435
BFAR	-1.9387	3221-01-01		BFAR	-1.9387	3221-01-01		BFAR	-1.9387	-0.64781
BFSP1	-1.5323	-0.17754		BFSP1	-1.5323	-0.17754		BFSP1	-1.5323	-1.0838
BFSP2	-3.8033	-2.5083		BFSP2	-3.8033	-2.5083		BFSP2	-3.8033	-3.5711
BGLAP	-2.8232	-1.2267		BGLAP	-2.8232	-1.2267		BGLAP	-2.8232	-1.7291
BGN	-1.2725	-2.8987		BGN	-1.2725	-2.8987		BGN	-1.2725	-1.7165
BHLHA15	-0.94552	-0.79336		BHLHA15	-0.94552	-0.79336		BHLHA15	-0.94552	-1.2637
BHLHA9	-2.3852	-1.1727		BHLHA9	-2.3852	-1.1727		BHLHA9	-2.3852	-1.7171
BHLHB9	-0.27136	-1.076		BHLHB9	-0.27136	-1.076		BHLHB9	-0.27136	-0.61566
BHLHE22	-2.2636	-2.6118		BHLHE22	-2.2636	-2.6118		BHLHE22	-2.2636	-2.9625
BHLHE23	-1.5613	-0.98467		BHLHE23	-1.5613	-0.98467		BHLHE23	-1.5613	-2.5942
BHLHE40	-0.50392	-1.0717		BHLHE40	-0.50392	-1.0717		BHLHE40	-0.50392	-1.5249
BHLHE41	-3.6579	-0.87728		BHLHE41	-3.6579	-0.87728		BHLHE41	-3.6579	-2.1405
BHMT	-1.6856	-3.4022		BHMT	-1.6856	-3.4022		BHMT	-1.6856	-2.2631
BHMT2	-1.0533	-1.9647		BHMT2	-1.0533	-1.9647		BHMT2	-1.0533	-0.9203
BICC1	-2.8959	-0.81874		BICC1	-2.8959	-0.81874		BICC1	-2.8959	-1.5954
BICD1	-3.9443	-3.0493		BICD1	-3.9443	-3.0493		BICD1	-3.9443	-2.9178
BICD2	-3.7982	-2.3579		BICD2	-3.7982	-2.3579		BICD2	-3.7982	-1.4614
BID	-0.59349	-2.6774		BID	-0.59349	-2.6774		BID	-0.59349	-0.88112
BIK	-1.537	-1.892		BIK	-1.537	-1.892		BIK	-1.537	-1.9873
BIN1	-3.9838	-2.5861		BIN1	-3.9838	-2.5861		BIN1	-3.9838	-3.2602
BIN2	-2.9636	-3.1786		BIN2	-2.9636	-3.1786		BIN2	-2.9636	-3.2915
BIN3	-2.0676	-3.0555		BIN3	-2.0676	-3.0555		BIN3	-2.0676	-2.9023
BIRC2	-2.5377	-4.5669		BIRC2	-2.5377	-4.5669		BIRC2	-2.5377	-3.9211
BIRC3	-1.1857	-0.049705		BIRC3	-1.1857	-0.049705		BIRC3	-1.1857	-0.47934
BIRC5	-4.0142	-3.3658		BIRC5	-4.0142	-3.3658		BIRC5	-4.0142	-4.3971
BIRC6	-2.2283	-4.0107		BIRC6	-2.2283	-4.0107		BIRC6	-2.2283	-4.6259
BIRC7	-2.6674	-3.6035		BIRC7	-2.6674	-3.6035		BIRC7	-2.6674	-2.3291
BIRC8	-3.7655	-2.1579		BIRC8	-3.7655	-2.1579		BIRC8	-3.7655	-1.8467
BIVM	-0.6718	-0.21603		BIVM	-0.6718	-0.21603		BIVM	-0.6718	-0.34484
BIVM-ERCC5	-0.2076	-0.84296		BIVM-ERCC5	-0.2076	-0.84296		BIVM-ERCC5	-0.2076	-0.037123
BLCAP	-0.2545	0.58678		BLCAP	-0.2545	0.58678		BLCAP	-0.2545	-0.51052
BLID	-1.6482	-0.5229		BLID	-1.6482	-0.5229		BLID	-1.6482	-1.0385
BLK	-1.073	-0.50176		BLK	-1.073	-0.50176		BLK	-1.073	-0.87422
BLM	-3.3355	-2.5425		BLM	-3.3355	-2.5425		BLM	-3.3355	-3.921
BLMH	-3.18	-1.0584		BLMH	-3.18	-1.0584		BLMH	-3.18	-1.5464
BLNK	-3.0801	-2.5091		BLNK	-3.0801	-2.5091		BLNK	-3.0801	-2.3851
BLOC1S1	-2.1072	-3.5402		BLOC1S1	-2.1072	-3.5402		BLOC1S1	-2.1072	-1.4811
BLOC1S2	-2.7048	-3.0423		BLOC1S2	-2.7048	-3.0423		BLOC1S2	-2.7048	-1.2027
BLOC1S3	-2.4127	-1.4555		BLOC1S3	-2.4127	-1.4555		BLOC1S3	-2.4127	-1.7599
BLOC1S4	-0.67562	-2.0654		BLOC1S4	-0.67562	-2.0654		BLOC1S4	-0.67562	-1.5821
BLOC1S5	-1.049	0.11044		BLOC1S5	-1.049	0.11044		BLOC1S5	-1.049	-0.80235
BLOC1S6	-1.5741	-1.4407		BLOC1S6	-1.5741	-1.4407		BLOC1S6	-1.5741	-0.6772
BLVRA	-1.0231	0.24394		BLVRA	-1.0231	0.24394		BLVRA	-1.0231	-1.4441
BLVRB	-2.7182	-0.84189		BLVRB	-2.7182	-0.84189		BLVRB	-2.7182	-0.93533
BLZF1	-2.1023	-0.89967		BLZF1	-2.1023	-0.89967		BLZF1	-2.1023	-0.53505
BMF	-3.1637	-3.4055		BMF	-3.1637	-3.4055		BMF	-3.1637	-4.1175
BMI1	0.35468	-0.70355		BMI1	0.35468	-0.70355		BMI1	0.35468	0.025322
BMP1	-1.3813	-2.0948		BMP1	-1.3813	-2.0948		BMP1	-1.3813	-0.8574
BMP10	-2.5479	-2.6174		BMP10	-2.5479	-2.6174		BMP10	-2.5479	-3.1705
BMP15	-3.1185	-1.4908		BMP15	-3.1185	-1.4908		BMP15	-3.1185	-1.1818
BMP2	-0.20539	-0.53812		BMP2	-0.20539	-0.53812		BMP2	-0.20539	-0.58999
BMP2K	0.45089	3048-02-01		BMP2K	0.45089	3048-02-01		BMP2K	0.45089	0.98965
BMP3	-2.1227	-1.7976		BMP3	-2.1227	-1.7976		BMP3	-2.1227	-2.1921
BMP4	0.77258	6446-02-01		BMP4	0.77258	6446-02-01		BMP4	0.77258	1.383
BMP5	-1.9795	-0.81821		BMP5	-1.9795	-0.81821		BMP5	-1.9795	-1.7312
BMP6	-2.2601	-2.1495		BMP6	-2.2601	-2.1495		BMP6	-2.2601	-1.4395
BMP7	-1.2737	0.87965		BMP7	-1.2737	0.87965		BMP7	-1.2737	-0.16065
BMP8A	-1.6729	-2.199		BMP8A	-1.6729	-2.199		BMP8A	-1.6729	-2.5391
BMP8B	-2.1177	-3.6643		BMP8B	-2.1177	-3.6643		BMP8B	-2.1177	-4.5739
BMPER	-0.71445	-1.7665		BMPER	-0.71445	-1.7665		BMPER	-0.71445	-0.54363
BMPR1A	-0.91046	-0.34143		BMPR1A	-0.91046	-0.34143		BMPR1A	-0.91046	-0.57086
BMPR1B	-1.5492	-1.1249		BMPR1B	-1.5492	-1.1249		BMPR1B	-1.5492	0.8391
BMPR2	-2.604	-3.1691		BMPR2	-2.604	-3.1691		BMPR2	-2.604	-2.9766
BMS1	-4.2431	-2.0311		BMS1	-4.2431	-2.0311		BMS1	-4.2431	-3.2935
BMX	-1.6461	-1.9728		BMX	-1.6461	-1.9728		BMX	-1.6461	-2.0485
BNC1	-2.8462	-0.19203		BNC1	-2.8462	-0.19203		BNC1	-2.8462	-0.97361
BNC2	-3.2819	-4.0448		BNC2	-3.2819	-4.0448		BNC2	-3.2819	-0.83042
BNIP1	-4.3452	-3.3691		BNIP1	-4.3452	-3.3691		BNIP1	-4.3452	-1.8931
BNIP2	-1.8361	-3.3344		BNIP2	-1.8361	-3.3344		BNIP2	-1.8361	-2.9628
BNIP3	-1.3596	-1.5779		BNIP3	-1.3596	-1.5779		BNIP3	-1.3596	-1.3503
BNIP3L	-1.6763	-1.1192		BNIP3L	-1.6763	-1.1192		BNIP3L	-1.6763	-0.71031
BNIPL	-3.4809	-3.3008		BNIPL	-3.4809	-3.3008		BNIPL	-3.4809	-2.4103
BOC	-1.0189	-1.3507		BOC	-1.0189	-1.3507		BOC	-1.0189	-2.1046
BOD1	-3.0145	-4.6254		BOD1	-3.0145	-4.6254		BOD1	-3.0145	-4.2878
BOD1L1	-2.4901	-1.1878		BOD1L1	-2.4901	-1.1878		BOD1L1	-2.4901	-1.5969
BOD1L2	-2.1283	-3.8483		BOD1L2	-2.1283	-3.8483		BOD1L2	-2.1283	-2.1169
BOK	-1.4416	-3.2165		BOK	-1.4416	-3.2165		BOK	-1.4416	-1.6822
BOLA1	-3.4018	-2.9155		BOLA1	-3.4018	-2.9155		BOLA1	-3.4018	-3.5508
BOLA2	-2.5288	0.93736		BOLA2	-2.5288	0.93736		BOLA2	-2.5288	-1.9497
BOLA2B	-2.766	5986-01-01		BOLA2B	-2.766	5986-01-01		BOLA2B	-2.766	-1.9678
BOLA3	-2.6592	-0.008647		BOLA3	-2.6592	-0.008647		BOLA3	-2.6592	-1.4238
BOLL	-2.1777	0.024832		BOLL	-2.1777	0.024832		BOLL	-2.1777	-1.5868
BOP1	-4.8705	-3.3144		BOP1	-4.8705	-3.3144		BOP1	-4.8705	-3.52
BORA	-3.6964	-2.2197		BORA	-3.6964	-2.2197		BORA	-3.6964	-2.9092
BPGM	-2.7815	-3.0321		BPGM	-2.7815	-3.0321		BPGM	-2.7815	-0.71852
BPHL	-3.349	-2.4571		BPHL	-3.349	-2.4571		BPHL	-3.349	-2.5445
BPI	-0.92928	1.0977		BPI	-0.92928	1.0977		BPI	-0.92928	1.0099
BPIFA1	-0.21969	0.30353		BPIFA1	-0.21969	0.30353		BPIFA1	-0.21969	-2.1362
BPIFA2	-1.7912	-0.023953		BPIFA2	-1.7912	-0.023953		BPIFA2	-1.7912	-1.3442
BPIFA3	-1.952	-1.4686		BPIFA3	-1.952	-1.4686		BPIFA3	-1.952	-1.8555
BPIFB1	-1.5913	-0.71883		BPIFB1	-1.5913	-0.71883		BPIFB1	-1.5913	-0.46928
BPIFB2	2937-01-01	7717-01-01		BPIFB2	2937-01-01	7717-01-01		BPIFB2	2937-01-01	0.30766
BPIFB3	-0.4676	0.55483		BPIFB3	-0.4676	0.55483		BPIFB3	-0.4676	-0.35657
BPIFB4	1.1006	0.050169		BPIFB4	1.1006	0.050169		BPIFB4	1.1006	0.35051
BPIFB6	2905-01-01	6293-01-01		BPIFB6	2905-01-01	6293-01-01		BPIFB6	2905-01-01	-0.018516
BPIFC	0.17817	-1.3027		BPIFC	0.17817	-1.3027		BPIFC	0.17817	-0.73749
BPNT1	-2.13	-2.0102		BPNT1	-2.13	-2.0102		BPNT1	-2.13	-1.6531
BPTF	-7.0021	-4.6598		BPTF	-7.0021	-4.6598		BPTF	-7.0021	-3.3854
BPY2	0.9306	-0.79528		BPY2	0.9306	-0.79528		BPY2	0.9306	7696-01-01
BPY2B	-1.0817	-0.60608		BPY2B	-1.0817	-0.60608		BPY2B	-1.0817	-0.6288
BPY2C	0.052973	-0.27437		BPY2C	0.052973	-0.27437		BPY2C	0.052973	0.42197
BRAF	-3.6008	-4.2725		BRAF	-3.6008	-4.2725		BRAF	-3.6008	-3.1977
BRAP	-1.7747	-1.9916		BRAP	-1.7747	-1.9916		BRAP	-1.7747	-3.7538
BRAT1	-4.6645	-5.2566		BRAT1	-4.6645	-5.2566		BRAT1	-4.6645	-4.6501
BRCA1	-5.6061	-5.246		BRCA1	-5.6061	-5.246		BRCA1	-5.6061	-4.4446
BRCA2	-6.9288	-4.6139		BRCA2	-6.9288	-4.6139		BRCA2	-6.9288	-5.279
BRCC3	-2.0027	-0.85211		BRCC3	-2.0027	-0.85211		BRCC3	-2.0027	-1.171
BRD1	-1.6685	-0.27057		BRD1	-1.6685	-0.27057		BRD1	-1.6685	-1.3818
BRD2	-2.2789	-2.0428		BRD2	-2.2789	-2.0428		BRD2	-2.2789	-1.8189
BRD3	-3.8189	-3.6908		BRD3	-3.8189	-3.6908		BRD3	-3.8189	-3.6382
BRD4	-1.0049	2595-01-01		BRD4	-1.0049	2595-01-01		BRD4	-1.0049	-0.66098
BRD7	-3.4778	3804-01-01		BRD7	-3.4778	3804-01-01		BRD7	-3.4778	-1.2938
BRD8	-4.9255	-4.693		BRD8	-4.9255	-4.693		BRD8	-4.9255	-3.5721
BRD9	0.036673	-2.6666		BRD9	0.036673	-2.6666		BRD9	0.036673	-1.636
BRDT	-2.1109	-2.1855		BRDT	-2.1109	-2.1855		BRDT	-2.1109	-2.1882
BRE	-2.0807	-3.5577		BRE	-2.0807	-3.5577		BRE	-2.0807	-1.1703
BRF1	-5.1101	-4.0742		BRF1	-5.1101	-4.0742		BRF1	-5.1101	-3.8934
BRF2	-0.3823	-1.5272		BRF2	-0.3823	-1.5272		BRF2	-0.3823	-1.1962
BRI3	-1.0023	-0.90672		BRI3	-1.0023	-0.90672		BRI3	-1.0023	-0.3557
BRI3BP	-1.97	-1.3912		BRI3BP	-1.97	-1.3912		BRI3BP	-1.97	-2.6372
BRICD5	-3.0508	0.93871		BRICD5	-3.0508	0.93871		BRICD5	-3.0508	-1.3358
BRINP1	-0.96543	-0.10706		BRINP1	-0.96543	-0.10706		BRINP1	-0.96543	-0.50382
BRINP2	-1.6523	-2.2681		BRINP2	-1.6523	-2.2681		BRINP2	-1.6523	-1.7039
BRINP3	-0.04276	-1.104		BRINP3	-0.04276	-1.104		BRINP3	-0.04276	-1.0819
BRIP1	-3.8371	-3.6511		BRIP1	-3.8371	-3.6511		BRIP1	-3.8371	-3.2631
BRIX1	-1.6837	-1.1072		BRIX1	-1.6837	-1.1072		BRIX1	-1.6837	-0.97386
BRK1	-1.4739	-3.9198		BRK1	-1.4739	-3.9198		BRK1	-1.4739	-3.1405
BRMS1	-1.0678	-2.127		BRMS1	-1.0678	-2.127		BRMS1	-1.0678	-0.87652
BRMS1L	-2.1999	-0.13003		BRMS1L	-2.1999	-0.13003		BRMS1L	-2.1999	-0.65412
BROX	0.36038	0.28369		BROX	0.36038	0.28369		BROX	0.36038	0.4078
BRPF1	0.65039	-0.042148		BRPF1	0.65039	-0.042148		BRPF1	0.65039	-1.991
BRPF3	-0.014841	-1.6269		BRPF3	-0.014841	-1.6269		BRPF3	-0.014841	-1.3081
BRS3	-1.2137	-0.54154		BRS3	-1.2137	-0.54154		BRS3	-1.2137	-0.72257
BRSK1	-2.1578	-1.4772		BRSK1	-2.1578	-1.4772		BRSK1	-2.1578	-1.7238
BRSK2	-3.897	-3.3137		BRSK2	-3.897	-3.3137		BRSK2	-3.897	-2.7091
BRWD1	-1.3028	1.0695		BRWD1	-1.3028	1.0695		BRWD1	-1.3028	0.43868
BRWD3	-2.7825	-1.7576		BRWD3	-2.7825	-1.7576		BRWD3	-2.7825	-2.9887
BSCL2	-2.0366	-3.1337		BSCL2	-2.0366	-3.1337		BSCL2	-2.0366	-2.2565
BSDC1	-3.1355	-2.9788		BSDC1	-3.1355	-2.9788		BSDC1	-3.1355	-3.2891
BSG	-3.6528	-4.5737		BSG	-3.6528	-4.5737		BSG	-3.6528	-5.0813
BSN	-0.89586	-0.97651		BSN	-0.89586	-0.97651		BSN	-0.89586	-0.53073
BSND	-3.105	-2.3688		BSND	-3.105	-2.3688		BSND	-3.105	-2.7009
BSPH1	-0.79515	-2.4822		BSPH1	-0.79515	-2.4822		BSPH1	-0.79515	-1.7208
BSPRY	-1.3685	-1.7492		BSPRY	-1.3685	-1.7492		BSPRY	-1.3685	-1.3962
BST1	-1.4246	-1.1237		BST1	-1.4246	-1.1237		BST1	-1.4246	-0.82667
BST2	-2.815	-2.0248		BST2	-2.815	-2.0248		BST2	-2.815	-3.5119
BSX	-0.54771	0.55285		BSX	-0.54771	0.55285		BSX	-0.54771	-0.539
BTAF1	-3.6124	-2.9033		BTAF1	-3.6124	-2.9033		BTAF1	-3.6124	-3.0659
BTBD1	-1.0219	-2.4635		BTBD1	-1.0219	-2.4635		BTBD1	-1.0219	-2.1669
BTBD10	-0.48666	0.016365		BTBD10	-0.48666	0.016365		BTBD10	-0.48666	-0.78109
BTBD11	-5.0712	-4.8389		BTBD11	-5.0712	-4.8389		BTBD11	-5.0712	-3.3574
BTBD16	-1.4072	-1.486		BTBD16	-1.4072	-1.486		BTBD16	-1.4072	-1.8503
BTBD17	-1.2594	-1.6113		BTBD17	-1.2594	-1.6113		BTBD17	-1.2594	-0.92197
BTBD18	-1.5068	-2.1973		BTBD18	-1.5068	-2.1973		BTBD18	-1.5068	-1.7515
BTBD19	-2.0646	-2.6563		BTBD19	-2.0646	-2.6563		BTBD19	-2.0646	-1.933
BTBD2	-2.7545	-0.68596		BTBD2	-2.7545	-0.68596		BTBD2	-2.7545	-1.1007
BTBD3	-0.017899	-1.2641		BTBD3	-0.017899	-1.2641		BTBD3	-0.017899	-0.39924
BTBD6	-1.2161	-0.59651		BTBD6	-1.2161	-0.59651		BTBD6	-1.2161	-0.97821
BTBD7	-3.2292	-0.94388		BTBD7	-3.2292	-0.94388		BTBD7	-3.2292	-1.8939
BTBD8	-0.29934	0.71094		BTBD8	-0.29934	0.71094		BTBD8	-0.29934	-0.29649
BTBD9	-0.53688	-1.18		BTBD9	-0.53688	-1.18		BTBD9	-0.53688	-1.679
BTC	0.9114	-0.58963		BTC	0.9114	-0.58963		BTC	0.9114	-0.016022
BTD	-0.41879	-0.85927		BTD	-0.41879	-0.85927		BTD	-0.41879	-0.71747
BTF3	-4.2775	-4.2121		BTF3	-4.2775	-4.2121		BTF3	-4.2775	-4.0446
BTF3L4	-4.1265	-5.0944		BTF3L4	-4.1265	-5.0944		BTF3L4	-4.1265	-3.9885
BTG1	-2.6441	-0.49688		BTG1	-2.6441	-0.49688		BTG1	-2.6441	-0.88187
BTG2	-3.9651	-3.0196		BTG2	-3.9651	-3.0196		BTG2	-3.9651	-2.2661
BTG3	0.73699	0.9107		BTG3	0.73699	0.9107		BTG3	0.73699	-0.033862
BTG4	0.17518	0.13622		BTG4	0.17518	0.13622		BTG4	0.17518	0.21783
BTK	-1.4388	-1.0123		BTK	-1.4388	-1.0123		BTK	-1.4388	-1.2232
BTLA	-0.96339	-0.34988		BTLA	-0.96339	-0.34988		BTLA	-0.96339	-1.3298
BTN1A1	-1.0457	-0.26308		BTN1A1	-1.0457	-0.26308		BTN1A1	-1.0457	0.093294
BTN2A1	-2.5148	-1.063		BTN2A1	-2.5148	-1.063		BTN2A1	-2.5148	-1.2986
BTN2A2	-3.0271	-1.3642		BTN2A2	-3.0271	-1.3642		BTN2A2	-3.0271	-0.80829
BTN3A1	-3.0147	-1.5362		BTN3A1	-3.0147	-1.5362		BTN3A1	-3.0147	-1.5248
BTN3A2	-0.0046341	5189-01-01		BTN3A2	-0.0046341	5189-01-01		BTN3A2	-0.0046341	0.17048
BTN3A3	-2.7793	-0.61039		BTN3A3	-2.7793	-0.61039		BTN3A3	-2.7793	-1.1885
BTNL10	-2.7224	-2.8877		BTNL10	-2.7224	-2.8877		BTNL10	-2.7224	-2.3223
BTNL2	-3.078	-2.6784		BTNL2	-3.078	-2.6784		BTNL2	-3.078	-1.1865
BTNL3	-0.75121	0.82753		BTNL3	-0.75121	0.82753		BTNL3	-0.75121	0.12215
BTNL8	-2.8453	-3.3218		BTNL8	-2.8453	-3.3218		BTNL8	-2.8453	-3.0839
BTNL9	-4.0382	-4.5756		BTNL9	-4.0382	-4.5756		BTNL9	-4.0382	-3.8179
BTRC	-2.231	-2.8048		BTRC	-2.231	-2.8048		BTRC	-2.231	-2.6775
BUB1	-0.96543	-1.5089		BUB1	-0.96543	-1.5089		BUB1	-0.96543	-0.16968
BUB1B	-2.2054	-2.6225		BUB1B	-2.2054	-2.6225		BUB1B	-2.2054	-3.3508
BUB3	-4.3545	-2.9353		BUB3	-4.3545	-2.9353		BUB3	-4.3545	-2.844
BUD13	-1.2419	-2.2571		BUD13	-1.2419	-2.2571		BUD13	-1.2419	-0.49422
BUD31	-4.4477	-4.0197		BUD31	-4.4477	-4.0197		BUD31	-4.4477	-3.7949
BVES	-1.6414	0.38075		BVES	-1.6414	0.38075		BVES	-1.6414	0.25491
BYSL	-1.3275	-0.62942		BYSL	-1.3275	-0.62942		BYSL	-1.3275	-1.6023
BZRAP1	-2.4695	-2.6662		BZRAP1	-2.4695	-2.6662		BZRAP1	-2.4695	-1.7838
BZW1	-3.8796	-4.8668		BZW1	-3.8796	-4.8668		BZW1	-3.8796	-5.2331
BZW2	-2.706	-1.8587		BZW2	-2.706	-1.8587		BZW2	-2.706	-1.5742
C10orf10	-2.8328	-1.8633		C10orf10	-2.8328	-1.8633		C10orf10	-2.8328	-2.0827
C10orf105	-1.4278	-1.7119		C10orf105	-1.4278	-1.7119		C10orf105	-1.4278	-1.2406
C10orf107	-0.9257	-1.1393		C10orf107	-0.9257	-1.1393		C10orf107	-0.9257	-0.45557
C10orf111	-1.0182	-0.9774		C10orf111	-1.0182	-0.9774		C10orf111	-1.0182	-0.41177
C10orf113	-2.3136	-1.7556		C10orf113	-2.3136	-1.7556		C10orf113	-2.3136	-0.49902
C10orf12	-3.5263	-0.16097		C10orf12	-3.5263	-0.16097		C10orf12	-3.5263	-2.1919
C10orf120	-3.2429	-4.7501		C10orf120	-3.2429	-4.7501		C10orf120	-3.2429	-2.1774
C10orf126	-1.5154	-1.74		C10orf126	-1.5154	-1.74		C10orf126	-1.5154	-1.4661
C10orf128	-3.2561	-2.9451		C10orf128	-3.2561	-2.9451		C10orf128	-3.2561	-2.8082
C10orf131	-1.1527	-3.4675		C10orf131	-1.1527	-3.4675		C10orf131	-1.1527	-1.8416
C10orf142	-4.9957	-2.9279		C10orf142	-4.9957	-2.9279		C10orf142	-4.9957	-2.8983
C10orf2	-10.593	-7.5731		C10orf2	-10.593	-7.5731		C10orf2	-10.593	-9.2375
C10orf25	-4.9423	-3.3047		C10orf25	-4.9423	-3.3047		C10orf25	-4.9423	-4.1647
C10orf32	-2.6234	-4.5096		C10orf32	-2.6234	-4.5096		C10orf32	-2.6234	-3.1514
C10orf35	-3.8116	-3.7982		C10orf35	-3.8116	-3.7982		C10orf35	-3.8116	-3.3095
C10orf53	-3.1103	-1.8855		C10orf53	-3.1103	-1.8855		C10orf53	-3.1103	-2.5368
C10orf54	-2.716	-2.5747		C10orf54	-2.716	-2.5747		C10orf54	-2.716	-2.618
C10orf55	-2.9494	-2.7885		C10orf55	-2.9494	-2.7885		C10orf55	-2.9494	-2.9998
C10orf62	-5.0316	-0.63147		C10orf62	-5.0316	-0.63147		C10orf62	-5.0316	-3.2022
C10orf67	0.9147	0.99101		C10orf67	0.9147	0.99101		C10orf67	0.9147	0.36066
C10orf71	-4.277	-3.1741		C10orf71	-4.277	-3.1741		C10orf71	-4.277	-4.1783
C10orf76	-3.9317	-2.0439		C10orf76	-3.9317	-2.0439		C10orf76	-3.9317	-2.1487
C10orf82	-3.1479	-2.4162		C10orf82	-3.1479	-2.4162		C10orf82	-3.1479	-1.8158
C10orf88	-3.6618	-2.7676		C10orf88	-3.6618	-2.7676		C10orf88	-3.6618	-2.9327
C10orf90	-1.0602	0.334		C10orf90	-1.0602	0.334		C10orf90	-1.0602	-0.11726
C10orf91	-3.9818	-3.4109		C10orf91	-3.9818	-3.4109		C10orf91	-3.9818	-3.9032
C10orf95	-3.7996	-2.5682		C10orf95	-3.7996	-2.5682		C10orf95	-3.7996	-2.46
C10orf99	-1.0486	-0.97429		C10orf99	-1.0486	-0.97429		C10orf99	-1.0486	-0.77347
C11orf1	-1.9527	-4.5155		C11orf1	-1.9527	-4.5155		C11orf1	-1.9527	-1.8649
C11orf16	-0.98609	-1.0758		C11orf16	-0.98609	-1.0758		C11orf16	-0.98609	-2.1594
C11orf21	-3.4912	-3.2795		C11orf21	-3.4912	-3.2795		C11orf21	-3.4912	-3.8068
C11orf24	-0.26127	-0.13657		C11orf24	-0.26127	-0.13657		C11orf24	-0.26127	1.0399
C11orf30	-2.4496	-2.7117		C11orf30	-2.4496	-2.7117		C11orf30	-2.4496	-2.488
C11orf31	-1.5249	-1.2522		C11orf31	-1.5249	-1.2522		C11orf31	-1.5249	-1.4194
C11orf40	-0.12761	-0.70078		C11orf40	-0.12761	-0.70078		C11orf40	-0.12761	-0.17306
C11orf42	-2.1318	-1.9444		C11orf42	-2.1318	-1.9444		C11orf42	-2.1318	0.13761
C11orf44	-0.10418	0.26759		C11orf44	-0.10418	0.26759		C11orf44	-0.10418	0.54176
C11orf45	-0.67671	0.15643		C11orf45	-0.67671	0.15643		C11orf45	-0.67671	-0.14532
C11orf49	-1.7583	-0.71402		C11orf49	-1.7583	-0.71402		C11orf49	-1.7583	-1.4716
C11orf52	-0.96112	-2.9601		C11orf52	-0.96112	-2.9601		C11orf52	-0.96112	-2.18
C11orf53	-2.2151	-0.52581		C11orf53	-2.2151	-0.52581		C11orf53	-2.2151	-0.69304
C11orf54	-0.91946	-1.4966		C11orf54	-0.91946	-1.4966		C11orf54	-0.91946	-0.87882
C11orf57	-5.2923	-6.3788		C11orf57	-5.2923	-6.3788		C11orf57	-5.2923	-4.6193
C11orf58	-1.1107	-1.6219		C11orf58	-1.1107	-1.6219		C11orf58	-1.1107	-1.2333
C11orf63	0.39421	-1.1762		C11orf63	0.39421	-1.1762		C11orf63	0.39421	-0.092625
C11orf65	-0.62142	-0.47506		C11orf65	-0.62142	-0.47506		C11orf65	-0.62142	-1.7172
C11orf68	-2.1211	-3.0281		C11orf68	-2.1211	-3.0281		C11orf68	-2.1211	-1.781
C11orf70	-1.499	-2.3122		C11orf70	-1.499	-2.3122		C11orf70	-1.499	-1.7034
C11orf71	-2.6596	-4.4277		C11orf71	-2.6596	-4.4277		C11orf71	-2.6596	-2.5207
C11orf73	-2.0954	-1.6597		C11orf73	-2.0954	-1.6597		C11orf73	-2.0954	-2.25
C11orf74	-2.0383	-1.7754		C11orf74	-2.0383	-1.7754		C11orf74	-2.0383	-0.74734
C11orf80	0.45731	-1.5379		C11orf80	0.45731	-1.5379		C11orf80	0.45731	0.2598
C11orf84	0.47807	-2.3911		C11orf84	0.47807	-2.3911		C11orf84	0.47807	-0.65791
C11orf85	2099-01-01	-0.73801		C11orf85	2099-01-01	-0.73801		C11orf85	2099-01-01	0.36948
C11orf86	-0.46028	-0.47467		C11orf86	-0.46028	-0.47467		C11orf86	-0.46028	-0.27504
C11orf87	-0.30851	-0.43638		C11orf87	-0.30851	-0.43638		C11orf87	-0.30851	-0.77334
C11orf88	-0.89969	-4.0223		C11orf88	-0.89969	-4.0223		C11orf88	-0.89969	-2.3181
C11orf91	-2.5459	-3.1631		C11orf91	-2.5459	-3.1631		C11orf91	-2.5459	-3.277
C11orf94	-2.9933	-2.7554		C11orf94	-2.9933	-2.7554		C11orf94	-2.9933	-2.5897
C11orf95	-3.2113	-5.1251		C11orf95	-3.2113	-5.1251		C11orf95	-3.2113	-1.6487
C11orf96	-1.8858	-3.1308		C11orf96	-1.8858	-3.1308		C11orf96	-1.8858	-4.0956
C11orf97	-0.73987	-2.2129		C11orf97	-0.73987	-2.2129		C11orf97	-0.73987	-1.32
C11orf98	-2.3656	-2.9107		C11orf98	-2.3656	-2.9107		C11orf98	-2.3656	-1.1156
C12orf10	-3.2725	-4.1451		C12orf10	-3.2725	-4.1451		C12orf10	-3.2725	-3.2644
C12orf29	-1.4482	-1.8807		C12orf29	-1.4482	-1.8807		C12orf29	-1.4482	-1.7885
C12orf4	-1.8924	-1.394		C12orf4	-1.8924	-1.394		C12orf4	-1.8924	-1.3316
C12orf40	-1.9896	-0.8007		C12orf40	-1.9896	-0.8007		C12orf40	-1.9896	-1.2596
C12orf42	-2.913	-1.5747		C12orf42	-2.913	-1.5747		C12orf42	-2.913	-1.9206
C12orf43	-2.3329	-2.5831		C12orf43	-2.3329	-2.5831		C12orf43	-2.3329	-2.5569
C12orf45	-3.139	-3.1494		C12orf45	-3.139	-3.1494		C12orf45	-3.139	-4.9504
C12orf49	-4.3636	-2.9511		C12orf49	-4.3636	-2.9511		C12orf49	-4.3636	-3.4033
C12orf50	-1.8272	-1.8492		C12orf50	-1.8272	-1.8492		C12orf50	-1.8272	-0.89017
C12orf54	-3.0152	-0.62514		C12orf54	-3.0152	-0.62514		C12orf54	-3.0152	-0.20052
C12orf56	-2.8443	-2.3537		C12orf56	-2.8443	-2.3537		C12orf56	-2.8443	-1.6495
C12orf57	-3.2141	-3.9865		C12orf57	-3.2141	-3.9865		C12orf57	-3.2141	-3.6368
C12orf60	-1.6441	-2.3113		C12orf60	-1.6441	-2.3113		C12orf60	-1.6441	-1.7661
C12orf65	-4.5846	6914-01-01		C12orf65	-4.5846	6914-01-01		C12orf65	-4.5846	-3.4607
C12orf66	-1.5117	-1.7081		C12orf66	-1.5117	-1.7081		C12orf66	-1.5117	-2.1576
C12orf71	-1.1684	-3.3165		C12orf71	-1.1684	-3.3165		C12orf71	-1.1684	-2.4305
C12orf73	0.14526	-1.8012		C12orf73	0.14526	-1.8012		C12orf73	0.14526	-0.50978
C12orf74	-2.7495	-2.9895		C12orf74	-2.7495	-2.9895		C12orf74	-2.7495	-4.0715
C12orf75	5597-01-01	0.54989		C12orf75	5597-01-01	0.54989		C12orf75	5597-01-01	-0.29944
C12orf76	-4.2601	-2.7454		C12orf76	-4.2601	-2.7454		C12orf76	-4.2601	-2.7946
C12orf77	-0.07969	0.15509		C12orf77	-0.07969	0.15509		C12orf77	-0.07969	-0.57142
C12orf79	-2.8742	-2.1316		C12orf79	-2.8742	-2.1316		C12orf79	-2.8742	-0.78479
C12orf80	-2.655	-1.2879		C12orf80	-2.655	-1.2879		C12orf80	-2.655	-1.839
C14orf1	-2.8476	-1.5187		C14orf1	-2.8476	-1.5187		C14orf1	-2.8476	-1.5952
C14orf105	-1.3161	-0.13541		C14orf105	-1.3161	-0.13541		C14orf105	-1.3161	0.35867
C14orf119	-1.3354	1.1721		C14orf119	-1.3354	1.1721		C14orf119	-1.3354	-0.26596
C14orf132	-0.9398	-1.0961		C14orf132	-0.9398	-1.0961		C14orf132	-0.9398	-0.087439
C14orf142	-3.5395	-0.66658		C14orf142	-3.5395	-0.66658		C14orf142	-3.5395	-1.3368
C14orf159	-2.119	-2.4269		C14orf159	-2.119	-2.4269		C14orf159	-2.119	-1.4088
C14orf166	-1.6183	0.18033		C14orf166	-1.6183	0.18033		C14orf166	-1.6183	-1.9402
C14orf169	-1.3235	0.27102		C14orf169	-1.3235	0.27102		C14orf169	-1.3235	-0.21489
C14orf177	-1.5676	-0.56077		C14orf177	-1.5676	-0.56077		C14orf177	-1.5676	0.029896
C14orf178	-0.22357	-0.40659		C14orf178	-0.22357	-0.40659		C14orf178	-0.22357	-0.072193
C14orf180	-1.7482	-1.3325		C14orf180	-1.7482	-1.3325		C14orf180	-1.7482	-1.9144
C14orf2	-1.886	-0.0081024		C14orf2	-1.886	-0.0081024		C14orf2	-1.886	-2.0119
C14orf28	-1.5462	0.30454		C14orf28	-1.5462	0.30454		C14orf28	-1.5462	-0.04458
C14orf37	0.75423	0.99669		C14orf37	0.75423	0.99669		C14orf37	0.75423	-0.50187
C14orf39	0.036544	0.41007		C14orf39	0.036544	0.41007		C14orf39	0.036544	-0.50066
C14orf79	-1.305	-1.1073		C14orf79	-1.305	-1.1073		C14orf79	-1.305	-1.9602
C14orf80	-10.035	-7.7748		C14orf80	-10.035	-7.7748		C14orf80	-10.035	-7.0203
C14orf93	-1.7119	0.25513		C14orf93	-1.7119	0.25513		C14orf93	-1.7119	-0.12962
C15orf26	-2.2253	-1.9903		C15orf26	-2.2253	-1.9903		C15orf26	-2.2253	-2.7543
C15orf27	-2.3552	-2.3824		C15orf27	-2.3552	-2.3824		C15orf27	-2.3552	-1.6541
C15orf32	-1.3837	-2.3632		C15orf32	-1.3837	-2.3632		C15orf32	-1.3837	-2.0444
C15orf38-AP3S2	-2.0877	-1.6507		C15orf38-AP3S2	-2.0877	-1.6507		C15orf38-AP3S2	-2.0877	-2.146
C15orf39	-6.1385	-1.3699		C15orf39	-6.1385	-1.3699		C15orf39	-6.1385	-3.6922
C15orf40	-1.6279	-2.0628		C15orf40	-1.6279	-2.0628		C15orf40	-1.6279	-1.1974
C15orf41	-6.0738	-1.8624		C15orf41	-6.0738	-1.8624		C15orf41	-6.0738	-1.9724
C15orf43	-1.7633	-2.0319		C15orf43	-1.7633	-2.0319		C15orf43	-1.7633	-1.1773
C15orf48	-1.3549	0.22678		C15orf48	-1.3549	0.22678		C15orf48	-1.3549	-0.97334
C15orf52	-0.72677	-0.50743		C15orf52	-0.72677	-0.50743		C15orf52	-0.72677	0.12371
C15orf53	-1.418	-1.8232		C15orf53	-1.418	-1.8232		C15orf53	-1.418	-1.5129
C15orf54	-1.0416	-1.8843		C15orf54	-1.0416	-1.8843		C15orf54	-1.0416	-1.0644
C15orf56	-1.9142	-2.5721		C15orf56	-1.9142	-2.5721		C15orf56	-1.9142	-4.0619
C15orf57	-2.704	-2.7813		C15orf57	-2.704	-2.7813		C15orf57	-2.704	-2.2831
C15orf59	-3.8862	-3.8575		C15orf59	-3.8862	-3.8575		C15orf59	-3.8862	-4.6957
C15orf61	-2.6069	-3.1092		C15orf61	-2.6069	-3.1092		C15orf61	-2.6069	-3.6424
C15orf62	-1.1685	-1.436		C15orf62	-1.1685	-1.436		C15orf62	-1.1685	-1.4483
C15orf65	-1.1443	-1.2113		C15orf65	-1.1443	-1.2113		C15orf65	-1.1443	-1.5806
C16orf13	-3.5177	-0.19741		C16orf13	-3.5177	-0.19741		C16orf13	-3.5177	-1.9065
C16orf45	-4.7277	-0.37321		C16orf45	-4.7277	-0.37321		C16orf45	-4.7277	-3.0659
C16orf46	-0.79276	1.1808		C16orf46	-0.79276	1.1808		C16orf46	-0.79276	-0.14714
C16orf47	-2.1307	0.63542		C16orf47	-2.1307	0.63542		C16orf47	-2.1307	-1.2588
C16orf52	-0.063784	0.47305		C16orf52	-0.063784	0.47305		C16orf52	-0.063784	-0.064593
C16orf54	-2.0197	5355-01-01		C16orf54	-2.0197	5355-01-01		C16orf54	-2.0197	-0.51015
C16orf58	0.32049	0.80014		C16orf58	0.32049	0.80014		C16orf58	0.32049	0.96728
C16orf59	-7.2595	-5.6187		C16orf59	-7.2595	-5.6187		C16orf59	-7.2595	-6.3363
C16orf62	-4.3785	-2.7615		C16orf62	-4.3785	-2.7615		C16orf62	-4.3785	-3.4314
C16orf70	0.69576	2.497		C16orf70	0.69576	2.497		C16orf70	0.69576	1.0269
C16orf71	-2.29	0.95759		C16orf71	-2.29	0.95759		C16orf71	-2.29	-1.1467
C16orf72	-0.78256	2544-02-01		C16orf72	-0.78256	2544-02-01		C16orf72	-0.78256	-0.32139
C16orf74	-1.3125	2644-02-01		C16orf74	-1.3125	2644-02-01		C16orf74	-1.3125	-0.37734
C16orf78	-1.1386	6261-02-01		C16orf78	-1.1386	6261-02-01		C16orf78	-1.1386	4159-01-01
C16orf82	-1.7515	-0.39973		C16orf82	-1.7515	-0.39973		C16orf82	-1.7515	-0.78931
C16orf86	-2.5979	2.0014		C16orf86	-2.5979	2.0014		C16orf86	-2.5979	0.22085
C16orf87	0.14445	2.626		C16orf87	0.14445	2.626		C16orf87	0.14445	1.088
C16orf89	-3.4094	-1.5092		C16orf89	-3.4094	-1.5092		C16orf89	-3.4094	-2.9388
C16orf90	-2.2428	2.516		C16orf90	-2.2428	2.516		C16orf90	-2.2428	-0.98108
C16orf91	-3.8724	0.0096989		C16orf91	-3.8724	0.0096989		C16orf91	-3.8724	-2.3464
C16orf92	-2.0067	1.0378		C16orf92	-2.0067	1.0378		C16orf92	-2.0067	-1.5116
C16orf93	-1.3392	3.1509		C16orf93	-1.3392	3.1509		C16orf93	-1.3392	0.84004
C16orf95	-1.1719	8343-01-01		C16orf95	-1.1719	8343-01-01		C16orf95	-1.1719	0.16518
C16orf96	-2.2543	0.083376		C16orf96	-2.2543	0.083376		C16orf96	-2.2543	-2.4176
C16orf97	2022-01-01	2025-12-02		C16orf97	2022-01-01	2025-12-02		C16orf97	2022-01-01	2895-01-01
C17orf100	-1.8889	-1.1677		C17orf100	-1.8889	-1.1677		C17orf100	-1.8889	-1.8235
C17orf102	-5.7026	-2.5709		C17orf102	-5.7026	-2.5709		C17orf102	-5.7026	-3.2979
C17orf104	-1.0912	-1.1911		C17orf104	-1.0912	-1.1911		C17orf104	-1.0912	-0.22609
C17orf105	-1.0598	1.038		C17orf105	-1.0598	1.038		C17orf105	-1.0598	-0.48282
C17orf107	-4.8904	-1.9243		C17orf107	-4.8904	-1.9243		C17orf107	-4.8904	-2.7355
C17orf112	-1.27	-1.7643		C17orf112	-1.27	-1.7643		C17orf112	-1.27	-1.4559
C17orf47	-5.1072	-2.1581		C17orf47	-5.1072	-2.1581		C17orf47	-5.1072	-2.2819
C17orf49	-2.1644	-1.6755		C17orf49	-2.1644	-1.6755		C17orf49	-2.1644	-1.5656
C17orf50	-2.5316	-3.0562		C17orf50	-2.5316	-3.0562		C17orf50	-2.5316	-1.1822
C17orf51	-2.3487	-3.9572		C17orf51	-2.3487	-3.9572		C17orf51	-2.3487	-2.2014
C17orf53	-2.9803	-2.2133		C17orf53	-2.9803	-2.2133		C17orf53	-2.9803	-2.0331
C17orf58	-3.7931	-4.1336		C17orf58	-3.7931	-4.1336		C17orf58	-3.7931	-3.955
C17orf59	-3.0897	-1.0834		C17orf59	-3.0897	-1.0834		C17orf59	-3.0897	-0.93569
C17orf62	-5.3225	-3.742		C17orf62	-5.3225	-3.742		C17orf62	-5.3225	-3.7563
C17orf64	-3.8352	-0.85437		C17orf64	-3.8352	-0.85437		C17orf64	-3.8352	-1.5673
C17orf67	-1.6544	-1.2389		C17orf67	-1.6544	-1.2389		C17orf67	-1.6544	-2.6975
C17orf70	-5.842	-3.6768		C17orf70	-5.842	-3.6768		C17orf70	-5.842	-3.1208
C17orf74	-1.839	-1.2887		C17orf74	-1.839	-1.2887		C17orf74	-1.839	-1.5833
C17orf75	-5.1466	-2.3531		C17orf75	-5.1466	-2.3531		C17orf75	-5.1466	-1.9164
C17orf77	-1.4497	-1.672		C17orf77	-1.4497	-1.672		C17orf77	-1.4497	-1.919
C17orf78	-2.5656	-1.2911		C17orf78	-2.5656	-1.2911		C17orf78	-2.5656	-2.8308
C17orf80	-2.134	-2.8433		C17orf80	-2.134	-2.8433		C17orf80	-2.134	-1.9267
C17orf82	-4.9339	-4.4579		C17orf82	-4.9339	-4.4579		C17orf82	-4.9339	-4.5322
C17orf85	-2.7232	-1.5728		C17orf85	-2.7232	-1.5728		C17orf85	-2.7232	-1.9664
C17orf89	-8.189	-10.172		C17orf89	-8.189	-10.172		C17orf89	-8.189	-4.7668
C17orf96	-2.552	-1.7925		C17orf96	-2.552	-1.7925		C17orf96	-2.552	-2.1988
C17orf97	0.28422	-1.3775		C17orf97	0.28422	-1.3775		C17orf97	0.28422	0.38779
C17orf98	-1.4806	-0.79578		C17orf98	-1.4806	-0.79578		C17orf98	-1.4806	-1.0912
C17orf99	-1.3956	-1.5531		C17orf99	-1.3956	-1.5531		C17orf99	-1.3956	-1.3517
C18orf21	-3.1022	-2.9115		C18orf21	-3.1022	-2.9115		C18orf21	-3.1022	-1.4788
C18orf25	-1.5187	-1.8615		C18orf25	-1.5187	-1.8615		C18orf25	-1.5187	-1.1517
C18orf32	-1.4548	-2.1566		C18orf32	-1.4548	-2.1566		C18orf32	-1.4548	-1.8814
C18orf42	1.1427	0.42402		C18orf42	1.1427	0.42402		C18orf42	1.1427	0.066968
C18orf54	0.49074	-1.077		C18orf54	0.49074	-1.077		C18orf54	0.49074	-0.79892
C18orf63	-0.37765	-1.3646		C18orf63	-0.37765	-1.3646		C18orf63	-0.37765	-0.62722
C18orf65	0.045794	-2.7421		C18orf65	0.045794	-2.7421		C18orf65	0.045794	-0.77248
C18orf8	0.94144	0.21514		C18orf8	0.94144	0.21514		C18orf8	0.94144	0.25325
C19orf12	-1.302	-1.4196		C19orf12	-1.302	-1.4196		C19orf12	-1.302	-2.4471
C19orf18	-2.8548	-2.024		C19orf18	-2.8548	-2.024		C19orf18	-2.8548	-2.6786
C19orf24	-2.876	-3.0003		C19orf24	-2.876	-3.0003		C19orf24	-2.876	-2.1792
C19orf25	-2.2155	-1.8702		C19orf25	-2.2155	-1.8702		C19orf25	-2.2155	-3.1332
C19orf26	-3.923	-2.8921		C19orf26	-3.923	-2.8921		C19orf26	-3.923	-2.3244
C19orf33	-3.6876	-2.9996		C19orf33	-3.6876	-2.9996		C19orf33	-3.6876	-1.374
C19orf35	-3.0179	-3.3119		C19orf35	-3.0179	-3.3119		C19orf35	-3.0179	-1.2902
C19orf38	-1.1427	-1.3588		C19orf38	-1.1427	-1.3588		C19orf38	-1.1427	-2.9161
C19orf40	-8.2445	-5.2254		C19orf40	-8.2445	-5.2254		C19orf40	-8.2445	-4.598
C19orf43	-2.9424	-7.7308		C19orf43	-2.9424	-7.7308		C19orf43	-2.9424	-4.2245
C19orf44	-2.7044	-2.2268		C19orf44	-2.7044	-2.2268		C19orf44	-2.7044	-1.4113
C19orf45	-3.1788	-4.8803		C19orf45	-3.1788	-4.8803		C19orf45	-3.1788	-5.1495
C19orf47	-3.2916	-1.9892		C19orf47	-3.2916	-1.9892		C19orf47	-3.2916	-2.2653
C19orf48	-1.3018	-2.2061		C19orf48	-1.3018	-2.2061		C19orf48	-1.3018	-2.1268
C19orf52	-6.175	-6.0792		C19orf52	-6.175	-6.0792		C19orf52	-6.175	-7.6431
C19orf53	-5.7643	-3.8979		C19orf53	-5.7643	-3.8979		C19orf53	-5.7643	-3.4615
C19orf54	-2.7161	-1.2439		C19orf54	-2.7161	-1.2439		C19orf54	-2.7161	-0.4516
C19orf57	-2.3084	-1.2778		C19orf57	-2.3084	-1.2778		C19orf57	-2.3084	-2.6102
C19orf60	-2.573	-3.377		C19orf60	-2.573	-3.377		C19orf60	-2.573	-2.9905
C19orf66	-2.4559	-1.5097		C19orf66	-2.4559	-1.5097		C19orf66	-2.4559	-0.89708
C19orf67	-1.0526	-1.8306		C19orf67	-1.0526	-1.8306		C19orf67	-1.0526	-1.6673
C19orf68	-5.2052	-3.3966		C19orf68	-5.2052	-3.3966		C19orf68	-5.2052	-4.9103
C19orf70	-2.8602	-1.3633		C19orf70	-2.8602	-1.3633		C19orf70	-2.8602	-1.9197
C19orf71	-2.437	-1.9237		C19orf71	-2.437	-1.9237		C19orf71	-2.437	-2.1951
C19orf73	-2.8896	-2.6884		C19orf73	-2.8896	-2.6884		C19orf73	-2.8896	-1.5628
C19orf80	-2.6445	-2.4456		C19orf80	-2.6445	-2.4456		C19orf80	-2.6445	-2.9901
C19orf81	-1.802	-2.05		C19orf81	-1.802	-2.05		C19orf81	-1.802	-1.4964
C19orf84	-1.5505	-0.67997		C19orf84	-1.5505	-0.67997		C19orf84	-1.5505	-1.807
C1D	-2.1813	-2.2985		C1D	-2.1813	-2.2985		C1D	-2.1813	-1.6884
C1GALT1	-1.3772	-0.67169		C1GALT1	-1.3772	-0.67169		C1GALT1	-1.3772	-0.84728
C1GALT1C1	-2.6785	-1.329		C1GALT1C1	-2.6785	-1.329		C1GALT1C1	-2.6785	-1.8256
C1GALT1C1L	-3.5387	-4.912		C1GALT1C1L	-3.5387	-4.912		C1GALT1C1L	-3.5387	-2.2137
C1orf100	-2.7259	-2.4909		C1orf100	-2.7259	-2.4909		C1orf100	-2.7259	-3.3582
C1orf101	-2.6832	-3.6525		C1orf101	-2.6832	-3.6525		C1orf101	-2.6832	-3.3289
C1orf105	-1.3049	-1.857		C1orf105	-1.3049	-1.857		C1orf105	-1.3049	-3.1108
C1orf106	-3.5886	-4.1879		C1orf106	-3.5886	-4.1879		C1orf106	-3.5886	-2.377
C1orf109	-5.9955	-5.4159		C1orf109	-5.9955	-5.4159		C1orf109	-5.9955	-4.6791
C1orf110	-0.75685	-1.0941		C1orf110	-0.75685	-1.0941		C1orf110	-0.75685	0.39312
C1orf111	-1.8485	-1.4971		C1orf111	-1.8485	-1.4971		C1orf111	-1.8485	-1.4348
C1orf112	-1.1725	-2.3681		C1orf112	-1.1725	-2.3681		C1orf112	-1.1725	-0.78031
C1orf115	-1.4197	4.0523		C1orf115	-1.4197	4.0523		C1orf115	-1.4197	-0.10082
C1orf116	-1.933	-1.464		C1orf116	-1.933	-1.464		C1orf116	-1.933	-2.4726
C1orf122	-2.1506	-2.171		C1orf122	-2.1506	-2.171		C1orf122	-2.1506	-1.764
C1orf123	-3.8614	-3.2203		C1orf123	-3.8614	-3.2203		C1orf123	-3.8614	-4.2889
C1orf127	-3.8546	-3.2614		C1orf127	-3.8546	-3.2614		C1orf127	-3.8546	-4.2241
C1orf131	-2.3037	-2.116		C1orf131	-2.3037	-2.116		C1orf131	-2.3037	-1.4099
C1orf137	-2.1107	-1.6221		C1orf137	-2.1107	-1.6221		C1orf137	-2.1107	-0.81714
C1orf141	-0.7324	-0.76978		C1orf141	-0.7324	-0.76978		C1orf141	-0.7324	-0.56577
C1orf146	-1.2325	-0.19077		C1orf146	-1.2325	-0.19077		C1orf146	-1.2325	0.10975
C1orf158	-0.4006	-2.311		C1orf158	-0.4006	-2.311		C1orf158	-0.4006	-2.1683
C1orf159	-2.9864	-3.2541		C1orf159	-2.9864	-3.2541		C1orf159	-2.9864	-2.6725
C1orf162	-3.0753	-1.7262		C1orf162	-3.0753	-1.7262		C1orf162	-3.0753	-3.5872
C1orf167	-1.2581	-1.9314		C1orf167	-1.2581	-1.9314		C1orf167	-1.2581	-2.0937
C1orf168	-2.9429	-1.9568		C1orf168	-2.9429	-1.9568		C1orf168	-2.9429	-1.9051
C1orf174	-1.5023	-0.12188		C1orf174	-1.5023	-0.12188		C1orf174	-1.5023	-1.2568
C1orf177	-4.8784	-3.2535		C1orf177	-4.8784	-3.2535		C1orf177	-4.8784	-3.2916
C1orf185	-2.336	-1.4332		C1orf185	-2.336	-1.4332		C1orf185	-2.336	-0.035245
C1orf186	-0.24639	-1.8255		C1orf186	-0.24639	-1.8255		C1orf186	-0.24639	-2.7062
C1orf189	-2.4396	-1.1086		C1orf189	-2.4396	-1.1086		C1orf189	-2.4396	-2.2725
C1orf194	-1.9938	-1.7502		C1orf194	-1.9938	-1.7502		C1orf194	-1.9938	-2.5694
C1orf195	-0.40462	-2.0895		C1orf195	-0.40462	-2.0895		C1orf195	-0.40462	-2.3077
C1orf198	-3.9604	-3.8334		C1orf198	-3.9604	-3.8334		C1orf198	-3.9604	-5.2678
C1orf204	-2.4105	-1.9565		C1orf204	-2.4105	-1.9565		C1orf204	-2.4105	-2.6169
C1orf21	0.40903	-0.74977		C1orf21	0.40903	-0.74977		C1orf21	0.40903	-0.58102
C1orf210	-1.7125	-0.48161		C1orf210	-1.7125	-0.48161		C1orf210	-1.7125	-0.40956
C1orf216	-1.9861	-2.3977		C1orf216	-1.9861	-2.3977		C1orf216	-1.9861	-1.7475
C1orf226	-1.5609	0.67856		C1orf226	-1.5609	0.67856		C1orf226	-1.5609	-1.2653
C1orf228	-2.4867	-3.0858		C1orf228	-2.4867	-3.0858		C1orf228	-2.4867	-2.5154
C1orf229	-1.3725	-1.2496		C1orf229	-1.3725	-1.2496		C1orf229	-1.3725	-1.3395
C1orf233	-2.3277	-0.77031		C1orf233	-2.3277	-0.77031		C1orf233	-2.3277	-1.2511
C1orf234	-0.70467	-0.2112		C1orf234	-0.70467	-0.2112		C1orf234	-0.70467	-2.185
C1orf27	-2.5842	-1.4057		C1orf27	-2.5842	-1.4057		C1orf27	-2.5842	-1.7548
C1orf43	0.41305	-1.5715		C1orf43	0.41305	-1.5715		C1orf43	0.41305	-0.79
C1orf50	-1.8967	-1.7773		C1orf50	-1.8967	-1.7773		C1orf50	-1.8967	-1.472
C1orf52	-1.2794	-1.0101		C1orf52	-1.2794	-1.0101		C1orf52	-1.2794	-2.0358
C1orf53	-2.0403	-1.2288		C1orf53	-2.0403	-1.2288		C1orf53	-2.0403	-1.9365
C1orf54	-3.2541	-2.6031		C1orf54	-3.2541	-2.6031		C1orf54	-3.2541	-3.1319
C1orf56	-3.3036	-2.6294		C1orf56	-3.3036	-2.6294		C1orf56	-3.3036	-1.8289
C1orf61	-3.402	-2.9041		C1orf61	-3.402	-2.9041		C1orf61	-3.402	-2.2416
C1orf64	-3.9348	-2.9435		C1orf64	-3.9348	-2.9435		C1orf64	-3.9348	-2.3314
C1orf68	-3.936	-4.0394		C1orf68	-3.936	-4.0394		C1orf68	-3.936	-2.9646
C1orf86	-4.2381	-5.1826		C1orf86	-4.2381	-5.1826		C1orf86	-4.2381	-4.1751
C1orf87	-2.0345	-2.0255		C1orf87	-2.0345	-2.0255		C1orf87	-2.0345	-1.1816
C1orf94	-3.4889	-3.4323		C1orf94	-3.4889	-3.4323		C1orf94	-3.4889	-4.4031
C1orf95	-3.5745	-4.3364		C1orf95	-3.5745	-4.3364		C1orf95	-3.5745	-3.341
C1QA	-0.66075	-2.0866		C1QA	-0.66075	-2.0866		C1QA	-0.66075	-2.1511
C1QB	-2.9205	-2.4181		C1QB	-2.9205	-2.4181		C1QB	-2.9205	-3.0891
C1QBP	-6.4396	-1.8843		C1QBP	-6.4396	-1.8843		C1QBP	-6.4396	-4.322
C1QC	-3.0947	-2.7536		C1QC	-3.0947	-2.7536		C1QC	-3.0947	-4.3802
C1QL1	-2.303	-1.5199		C1QL1	-2.303	-1.5199		C1QL1	-2.303	-1.9161
C1QL2	-2.346	-2.8581		C1QL2	-2.346	-2.8581		C1QL2	-2.346	-3.7552
C1QL3	-1.3273	-1.5628		C1QL3	-1.3273	-1.5628		C1QL3	-1.3273	-3.6647
C1QL4	-2.4268	-1.5502		C1QL4	-2.4268	-1.5502		C1QL4	-2.4268	-1.4537
C1QTNF1	-2.9713	-1.9509		C1QTNF1	-2.9713	-1.9509		C1QTNF1	-2.9713	-1.921
C1QTNF2	-1.0755	-3.8246		C1QTNF2	-1.0755	-3.8246		C1QTNF2	-1.0755	-1.9848
C1QTNF3	-3.4433	-1.1009		C1QTNF3	-3.4433	-1.1009		C1QTNF3	-3.4433	-2.1983
C1QTNF4	0.22414	-1.5037		C1QTNF4	0.22414	-1.5037		C1QTNF4	0.22414	-1.5596
C1QTNF5	-2.7544	-3.6917		C1QTNF5	-2.7544	-3.6917		C1QTNF5	-2.7544	-1.8008
C1QTNF6	-2.1752	0.35617		C1QTNF6	-2.1752	0.35617		C1QTNF6	-2.1752	-0.97748
C1QTNF7	-1.5012	-2.0702		C1QTNF7	-1.5012	-2.0702		C1QTNF7	-1.5012	-0.95653
C1QTNF8	-2.964	-0.70028		C1QTNF8	-2.964	-0.70028		C1QTNF8	-2.964	-2.5518
C1QTNF9	-4.5492	-3.7168		C1QTNF9	-4.5492	-3.7168		C1QTNF9	-4.5492	-3.3235
C1QTNF9B	-3.3058	-3.0724		C1QTNF9B	-3.3058	-3.0724		C1QTNF9B	-3.3058	-3.1686
C1QTNF9B-AS1	-3.3596	-2.1678		C1QTNF9B-AS1	-3.3596	-2.1678		C1QTNF9B-AS1	-3.3596	-1.7302
C1RL	-1.2612	-0.60675		C1RL	-1.2612	-0.60675		C1RL	-1.2612	-1.0477
C1S	-1.225	-1.3745		C1S	-1.225	-1.3745		C1S	-1.225	-1.0036
C2	-4.7275	-1.8908		C2	-4.7275	-1.8908		C2	-4.7275	-3.4223
C20orf141	-0.36928	0.7198		C20orf141	-0.36928	0.7198		C20orf141	-0.36928	0.1891
[truncated: 17,113 more rows]

## Sheet: Fig.1F
	treatmentACT CAP|z	treatmentACT|z
A1BG	-1.1033	-1.0588
A1CF	-1.8828	-3.0944
A2M	-1.6025	-0.60313
A2ML1	-2.36	-2.977
A3GALT2	-2.4015	-1.3628
A4GALT	-0.73272	-1.7642
A4GNT	-2.7537	-2.0676
AAAS	-0.38771	0.1305
AACS	-0.49937	-0.41894
AADAC	-2.6425	-2.8972
AADACL2	-1.0991	-1.1398
AADACL3	-1.8142	-2.0745
AADACL4	-1.1889	-1.125
AADAT	-2.1009	-3.594
AAED1	-2.2314	-0.94148
AAGAB	-3.01	-3.8464
AAK1	-1.0657	-1.5476
AAMDC	-1.9288	-0.41746
AAMP	-3.1744	-2.3511
AANAT	-2.2496	-1.3034
AAR2	0.31404	-0.36882
AARD	-2.517	-1.6661
AARS	-3.2832	-3.1305
AARS2	-3.8327	-3.6261
AARSD1	-1.389	-0.88033
AASDH	-0.45803	-0.40776
AASDHPPT	-4.9236	-4.8486
AASS	-0.99272	-3.2554
AATF	-2.4485	-2.487
AATK	-3.5563	-4.1115
ABAT	0.56924	0.14397
ABCA1	-1.0842	-0.53306
ABCA10	-1.1806	-2.0298
ABCA12	-0.98626	-0.52917
ABCA13	-1.4478	-1.4576
ABCA2	-3.0534	-4.7608
ABCA3	-1.9552	0.13391
ABCA4	-2.4007	-2.4165
ABCA5	-3.2534	-2.2609
ABCA6	0.068654	-2.1304
ABCA7	-0.26908	-1.3705
ABCA8	0.80174	0.67599
ABCA9	-0.080412	-2.4401
ABCB1	-3.4722	-5.6853
ABCB10	-3.6583	-4.4624
ABCB11	-2.2718	-2.7805
ABCB4	0.44218	-0.95815
ABCB5	0.029214	-0.044287
ABCB6	-2.5616	-2.7179
ABCB7	-3.5832	-2.8891
ABCB8	-2.6315	-1.8393
ABCB9	-2.0014	-1.0572
ABCC1	-3.1339	-4.5914
ABCC10	-1.3007	-1.1612
ABCC11	0.90954	2.6276
ABCC12	1.2898	3.5827
ABCC2	-1.0514	-0.6985
ABCC3	-1.973	-1.8312
ABCC4	-3.0443	-0.80312
ABCC5	-1.6962	-1.0881
ABCC6	-0.75768	0.48647
ABCC8	-0.45555	-3.5052
ABCC9	-0.099969	-0.14917
ABCD1	-1.6918	-1.5589
ABCD2	-1.7608	-3.1585
ABCD3	-0.7761	-0.82857
ABCD4	-0.84361	0.45969
ABCE1	-3.1189	-2.623
ABCF1	-5.0756	-4.5098
ABCF2	-1.9742	-3.0561
ABCF3	-1.8614	-0.4845
ABCG1	-1.0685	-0.65933
ABCG2	-1.4583	-0.66385
ABCG4	-0.30845	-1.9207
ABCG5	-0.56819	-1.8874
ABCG8	-2.86	-3.1598
ABHD1	-1.1689	-0.96934
ABHD10	-2.1997	-2.1228
ABHD11	-3.8845	-6.1329
ABHD12	-0.98801	-2.6937
ABHD12B	-0.91777	1.0728
ABHD13	-1.2661	-2.2158
ABHD14A	-3.6199	-2.1377
ABHD14B	-3.1402	-3.4106
ABHD15	-3.0728	-3.3297
ABHD16A	-0.98231	-2.5615
ABHD16B	-1.9272	0.14507
ABHD17A	-4.3749	-4.1167
ABHD17B	-0.83136	-1.1657
ABHD17C	-2.5985	-3.5364
ABHD2	-0.71168	-1.3477
ABHD3	-0.054744	-2.398
ABHD4	-0.48069	0.12261
ABHD5	-0.6052	-0.60575
ABHD6	-1.9315	-2.9379
ABHD8	-2.0932	-1.3717
ABI1	-1.9251	-2.2938
ABI2	-1.022	-2.3172
ABI3	-1.4821	-1.6167
ABI3BP	-0.69788	-0.54167
ABL1	-1.0299	-1.7029
ABL2	-2.2715	-2.7229
ABLIM1	-1.7569	-1.9813
ABLIM2	-1.2517	0.12238
ABLIM3	-1.3716	-2.3015
ABO	-2.4289	-3.7256
ABR	-0.8344	-2.0733
ABRA	-1.4487	-1.1646
ABRACL	-1.8772	-1.222
ABT1	-1.5027	-1.3208
ABTB1	-0.93423	-0.14598
ABTB2	-3.0615	-3.031
ACAA1	-0.26554	-0.69014
ACAA2	0.59589	-0.34066
ACACA	-6.7749	-7.8626
ACACB	-1.4965	-1.1931
ACAD10	-0.79381	-1.7604
ACAD11	-0.27172	-0.43332
ACAD8	-3.353	-2.7817
ACAD9	-3.9967	-5.2205
ACADL	-2.1127	-4.2297
ACADM	0.016554	-0.77297
ACADS	-2.5779	-3.0627
ACADSB	-0.50349	-2.2608
ACADVL	0.26225	0.96879
ACAN	-1.0602	-1.8074
ACAP1	-1.2952	-0.94439
ACAP2	-2.2822	-2.3292
ACAP3	-2.5821	-3.6713
ACAT1	-2.5976	-3.4937
ACAT2	-0.87962	-1.5142
ACBD3	-1.6763	-1.6899
ACBD4	-3.5238	-2.407
ACBD5	-1.3763	-0.72069
ACBD6	-2.3697	-2.4392
ACBD7	-1.9052	-1.4905
ACCS	-0.258	-0.053651
ACCSL	-1.0163	-2.0669
ACD	-2.8507	2.041
ACE	-0.041874	-2.7793
ACE2	0.099023	0.72621
ACER1	-0.56393	-0.28818
ACER2	0.35045	0.45376
ACER3	-2.1417	-0.78977
ACHE	-1.1913	-1.8421
ACIN1	0.22215	1.8554
ACKR1	-1.2447	-0.41325
ACKR2	-2.8157	-3.2498
ACKR3	1.6122	-0.018522
ACKR4	0.68151	0.024641
ACLY	-3.6628	-3.2407
ACMSD	-1.5448	-2.2433
ACO1	0.13863	-2.4921
ACO2	-1.0275	-1.8569
ACOT1	-0.8723	-0.87175
ACOT11	-2.57	-3.1044
ACOT12	-1.2383	-3.1286
ACOT13	-0.070408	0.4271
ACOT2	-1.5933	-1.3956
ACOT4	-1.1512	-1.316
ACOT6	-1.1449	0.11415
ACOT7	-1.4823	-2.7026
ACOT8	-0.92664	-1.1451
ACOT9	-3.2379	-4.4904
ACOX1	-1.2368	-1.0489
ACOX2	-0.42848	0.96749
ACOX3	-1.8279	-2.2624
ACOXL	-0.73952	-0.79489
ACP1	-1.2885	-0.43073
ACP2	-1.9858	-0.94628
ACP5	-2.2987	-2.1468
ACP6	-3.9467	-2.0355
ACPP	-1.7725	-1.5136
ACPT	-2.6188	-3.834
ACR	-0.62926	-0.73655
ACRBP	-3.2502	-4.1486
ACRC	-0.14226	-0.84204
ACRV1	-1.3572	-3.7391
ACSBG1	-2.6659	-4.4073
ACSBG2	-1.8988	-0.13493
ACSF2	-3.4482	-2.4876
ACSF3	-0.58842	-5.0066
ACSL1	-0.88971	-1.6289
ACSL3	-3.4322	-2.7452
ACSL4	-3.0409	-0.024726
ACSL5	-1.7093	-2.4928
ACSL6	-3.1036	-4.4009
ACSM1	0.45123	2.152
ACSM2A	0.20947	2.1355
ACSM2B	-1.2442	-0.24392
ACSM3	0.38534	2.7078
ACSM4	-1.7913	-1.6409
ACSM5	-0.78615	0.66371
ACSM6	-0.14969	0.043353
ACSS1	0.61637	0.053468
ACSS2	-1.2639	-2.0074
ACSS3	-0.80336	0.017552
ACTA1	-3.0526	-2.0392
ACTA2	-1.6786	-0.83585
ACTB	-2.3402	-4.9393
ACTBL2	-1.7914	-2.1777
ACTC1	-0.16561	-1.4563
ACTG1	-2.1006	-2.7578
ACTG2	-1.3519	-1.6957
ACTL10	0.41054	1.2213
ACTL6A	-4.3057	-3.6059
ACTL6B	0.24647	-0.49584
ACTL7A	-0.82202	-0.8204
ACTL7B	-0.14021	0.22976
ACTL8	-1.5212	-1.1881
ACTL9	-1.2269	-2.5089
ACTN1	0.44735	0.33173
ACTN2	-3.1483	-4.0406
ACTN3	-2.6629	-1.4782
ACTN4	-1.234	-1.37
ACTR10	-3.8019	-3.9976
ACTR1A	-5.0394	-5.2068
ACTR1B	-3.6756	-3.7483
ACTR2	-5.1304	-5.7447
ACTR3	-4.2782	-3.351
ACTR3B	-0.98848	-2.1234
ACTR3C	-1.9495	-1.4801
ACTR5	-2.6807	-2.4909
ACTR6	-1.7725	-2.9009
ACTR8	-1.2134	-3.4975
ACTRT1	-0.46356	-1.7291
ACTRT2	-2.8239	-3.2612
ACTRT3	-1.9934	-2.3537
ACVR1	-1.9515	-3.3299
ACVR1B	-0.63932	-1.0257
ACVR1C	-0.98845	-1.3474
ACVR2A	-1.5998	-1.5569
ACVR2B	-0.67281	-2.5366
ACVRL1	-3.0079	-2.19
ACY1	-0.57961	-1.7412
ACY3	-0.53131	-0.77228
ACYP1	0.26627	-1.2293
ACYP2	-2.5427	-0.81839
ADA	-0.13036	-0.4854
ADAD1	-0.88091	-0.91714
ADAD2	0.33122	2.4539
ADAL	-3.3889	-4.203
ADAM10	0.73065	1.4376
ADAM11	-2.6637	-3.309
ADAM12	-3.0231	-4.3634
ADAM15	-0.69216	0.023489
ADAM17	-3.724	-2.4209
ADAM18	-0.30905	-0.52349
ADAM19	-1.2453	-1.7016
ADAM2	-2.3052	-0.68752
ADAM20	-0.37345	-0.35926
ADAM21	0.90953	1.0673
ADAM22	-1.5921	-2.2453
ADAM23	-0.96791	-2.4772
ADAM28	-1.6481	-1.5817
ADAM29	0.031509	0.98765
ADAM30	-2.3006	-2.4133
ADAM32	-0.27395	-0.90004
ADAM33	-2.4323	-2.4521
ADAM7	-2.2935	-2.3289
ADAM8	-4.571	-3.3173
ADAM9	-2.1924	-1.7103
ADAMDEC1	-1.6985	-0.56629
ADAMTS1	-1.3385	-0.50281
ADAMTS10	-2.2902	-3.1841
ADAMTS12	0.88016	-0.51653
ADAMTS13	-3.7047	-3.291
ADAMTS14	-3.1923	-3.5489
ADAMTS15	-1.9358	-2.5957
ADAMTS16	-1.4357	-1.3196
ADAMTS17	-3.2097	-2.9086
ADAMTS18	0.16169	2.4891
ADAMTS19	-0.76786	-0.75223
ADAMTS2	-3.008	-3.9866
ADAMTS20	-1.0839	0.046601
ADAMTS3	-0.1684	1.1115
ADAMTS4	-4.3694	-4.2434
ADAMTS5	0.55689	-1.1627
ADAMTS6	-1.2347	-2.2868
ADAMTS7	-2.0883	-2.6849
ADAMTS8	-2.9784	-3.9228
ADAMTS9	0.069203	-0.47706
ADAMTSL1	0.82552	-0.35388
ADAMTSL2	-2.9645	-3.4998
ADAMTSL3	-1.2937	-1.1661
ADAMTSL4	-2.0511	-2.0441
ADAMTSL5	-4.171	-4.2944
ADAP1	-0.46645	-1.4529
ADAP2	-1.1532	-3.2679
ADAR	-1.5024	-2.5204
ADARB1	-0.42329	0.54327
ADARB2	-1.4564	-1.4827
ADAT1	0.92124	-0.16592
ADAT2	-5.9797	-5.513
ADAT3	-4.5971	-5.4288
ADCK1	-2.5013	-3.7542
ADCK2	-2.0218	-3.3852
ADCK3	-1.0448	-3.8366
ADCK4	-1.1109	-1.3648
ADCK5	-3.8525	-2.8126
ADCY1	-1.4932	-2.0018
ADCY10	-4.2336	-4.5613
ADCY2	-1.6353	-1.8677
ADCY3	-1.692	-2.0122
ADCY4	-0.42875	1.7113
ADCY5	-1.8066	-0.28384
ADCY6	-2.2315	-1.4051
ADCY7	-1.3265	-0.64369
ADCY8	-1.9898	-3.7681
ADCY9	0.89312	2.0535
ADCYAP1	-2.7544	-3.0656
ADCYAP1R1	-1.438	-1.2901
ADD1	-0.87975	-2.3271
ADD2	-0.88026	-0.56483
ADD3	-1.36	-2.8402
ADGB	-1.3512	-2.3413
ADGRA1	-4.306	-3.972
ADGRA2	-1.3032	-1.8421
ADGRA3	-3.1335	-1.477
ADGRB1	-1.2792	-2.0074
ADGRB2	-3.3957	-3.9355
ADGRB3	-0.29586	0.2369
ADGRD1	-0.36314	-0.1409
ADGRE1	-3.5434	-4.0343
ADGRE2	-2.9888	-2.7347
ADGRE3	-2.36	-1.5546
ADGRE5	-1.8932	-2.8339
ADGRF1	-1.6134	0.33119
ADGRF2	-2.5313	-1.0027
ADGRF3	-1.1615	-1.6535
ADGRF4	-1.0644	-1.0596
ADGRF5	0.040982	0.87903
ADGRG1	0.079772	2.1691
ADGRG2	-3.1206	-4.075
ADGRG3	1.4187	3.0498
ADGRG4	0.067986	-1.7219
ADGRG5	-0.27858	1.9383
ADGRG6	-1.5442	-1.0609
ADGRG7	-0.9506	-0.74373
ADGRL1	-0.15876	-1.1857
ADGRL2	-0.089227	-1.2514
ADGRL3	1.8407	2.0148
ADGRL4	-0.090464	-1.4935
ADGRV1	-1.6355	-1.2082
ADH1A	-0.11321	0.083969
ADH1B	-0.25802	-0.21668
ADH1C	-2.0264	-1.3345
ADH4	-0.56903	-2.7319
ADH5	-2.0868	-0.89936
ADH6	-0.56925	-0.11043
ADH7	-1.5365	0.12213
ADHFE1	-0.79576	-1.6808
ADI1	-0.21844	-0.22722
ADIG	-1.2249	-1.3926
ADIPOQ	-3.1082	-2.7004
ADIPOR1	-0.042124	1.3773
ADIPOR2	-0.48479	-1.7657
ADIRF	-3.7209	-3.5418
ADK	-2.8349	-3.2302
ADM	-2.1768	-2.659
ADM2	-1.5509	-1.8898
ADM5	-1.4353	-2.0358
ADNP	-0.59955	0.42869
ADNP2	-1.1373	-2.5783
ADO	-0.4095	0.18961
ADORA1	-3.9553	-4.3738
ADORA2A	-0.55092	-1.5518
ADORA2B	0.36156	0.91228
ADORA3	-2.9076	-2.8568
ADPGK	-0.57137	-1.8788
ADPRH	-2.0268	-1.2027
ADPRHL1	-0.54696	0.23791
ADPRHL2	-4.48	-2.1367
ADPRM	0.70518	1.4472
ADRA1A	-2.0252	-2.187
ADRA1B	-0.56061	-0.15201
ADRA1D	-0.35591	0.97394
ADRA2A	-2.3266	-1.5009
ADRA2B	-3.6424	-3.4616
ADRA2C	-0.78016	-2.021
ADRB1	-2.884	-3.1395
ADRB2	1.6006	0.8699
ADRB3	-2.5673	-1.8253
ADRBK1	0.34929	-0.27894
ADRBK2	-1.8571	-1.723
ADRM1	-1.8862	-1.8247
ADSL	-4.699	-5.3276
ADSS	-2.0294	-1.8617
ADSSL1	-2.0804	-2.1458
ADTRP	-2.0951	-1.7605
AEBP1	-1.7683	-1.3041
AEBP2	-2.3878	-4.8684
AEN	-1.7126	-1.7149
AES	-0.69372	-1.5838
AFAP1	-0.17363	-1.3057
AFAP1L1	-0.68694	-2.3966
AFAP1L2	-2.9382	-4.4285
AFF1	-1.2012	-2.2235
AFF2	-0.99874	-1.1727
AFF3	0.51331	0.17044
AFF4	-3.975	-4.0186
AFG3L2	-4.2229	-6.2167
AFM	1.2156	1.6773
AFMID	-2.2148	-1.7231
AFP	-1.0921	-0.30986
AFTPH	-0.26717	-0.27073
AGA	-1.4812	-0.55985
AGAP1	-1.2735	-2.4292
AGAP11	-2.7505	-1.9661
AGAP2	-1.7755	-1.8088
AGAP3	-0.2969	-4.6725
AGAP4	-3.4316	-5.3005
AGAP5	-4.0464	-3.6363
AGAP6	-2.9974	-2.1478
AGAP9	-3.2403	-3.7617
AGBL1	-0.943	-2.2677
AGBL2	-1.3418	-3.8194
AGBL3	-1.2323	-0.71045
AGBL4	-1.5883	-2.5086
AGBL5	-1.571	-2.156
AGER	-0.020057	0.64388
AGFG1	-0.81148	-0.99249
AGFG2	-0.57961	-1.3233
AGGF1	-1.9003	-1.7361
AGK	-3.9707	-2.4521
AGL	-2.1032	-0.8548
AGMAT	-2.193	-1.4872
AGMO	-0.045371	-0.47569
AGO1	-1.9396	-0.89267
AGO2	-1.7792	-2.751
AGO3	-0.97432	-1.0483
AGO4	-1.7695	-1.8713
AGPAT1	-1.6737	-0.31226
AGPAT2	-3.4974	-4.8419
AGPAT3	-0.65731	0.23045
AGPAT4	-2.3904	-1.1016
AGPAT5	-4.0796	-4.9395
AGPAT6	-0.80299	-2.5202
AGPAT9	-1.7417	-2.5539
AGPS	-1.8345	-2.7085
AGR2	0.61036	-1.3416
AGR3	-0.8317	-1.6854
AGRN	-3.982	-3.5267
AGRP	-1.7395	0.23118
AGT	-3.8538	-3.4918
AGTPBP1	-1.2575	-0.83841
AGTR1	-0.66061	-1.4006
AGTR2	-0.70444	-1.6854
AGTRAP	-3.1535	-3.8463
AGXT	-1.5354	-1.8438
AGXT2	-1.2269	-1.0469
AHCTF1	-3.7721	-3.4303
AHCY	-2.8995	-3.9427
AHCYL1	-3.8235	-4.8405
AHCYL2	0.92093	-1.6548
AHDC1	-1.0972	-0.52647
AHI1	-0.64285	-0.53667
AHNAK	0.18972	-0.43308
AHNAK2	-1.0592	-1.8387
AHR	-2.9244	-4.9985
AHRR	-3.0991	-2.4326
AHSA1	-3.2643	-4.1037
AHSA2	-1.8367	-3.1955
AHSG	-0.037814	0.57121
AHSP	-1.2792	-0.94186
AICDA	-1.1736	-1.7775
AIDA	-2.8938	-3.6391
AIF1	-2.5642	-0.45707
AIF1L	-0.4266	-0.19391
AIFM1	-5.8006	-8.5788
AIFM2	-1.7979	-0.26562
AIFM3	-1.2173	-1.758
AIG1	-0.025083	0.9004
AIM1	-1.8069	0.18865
AIM1L	-1.6628	-1.9088
AIM2	-1.6977	-0.91519
AIMP1	-0.6011	-0.53244
AIMP2	-1.7905	-2.8427
AIP	-2.8817	-2.8147
AIPL1	-1.1914	-1.1581
AIRE	-1.4869	-0.84027
AJAP1	-1.8411	-0.84863
AJUBA	0.56803	0.34088
AK1	-3.0704	-2.6897
AK2	-4.1657	-4.4307
AK3	-2.2148	-1.5526
AK4	-4.5567	-5.0588
AK5	-2.5914	-1.6424
AK6	-3.5955	-1.8962
AK7	-0.85619	-2.5133
AK8	-2.2165	-2.0727
AK9	-2.2954	-2.0025
AKAP1	-2.1494	-2.5611
AKAP10	-1.6621	-2.9364
AKAP11	-1.322	-1.0865
AKAP12	-3.0123	-2.4469
AKAP13	-1.4858	-2.5919
AKAP14	-1.0824	-0.93374
AKAP17A	-2.6047	-0.12564
AKAP2	0.34161	0.1249
AKAP3	1.3889	0.82738
AKAP4	-0.37394	-0.059458
AKAP5	-1.2147	0.49817
AKAP6	-1.5272	-0.65435
AKAP7	-0.023785	1.3965
AKAP8	-2.9857	-2.4454
AKAP8L	-1.7423	-1.955
AKAP9	0.80344	-0.46723
AKIP1	-2.0832	-1.8227
AKIRIN1	-4.5125	-4.1161
AKIRIN2	-1.4006	-2.4755
AKNA	-1.3289	-1.8458
AKNAD1	-1.0234	-1.0656
AKR1A1	-2.9104	-3.1805
AKR1B1	-0.49086	-0.58027
AKR1B10	-1.8535	-2.5104
AKR1B15	0.188	-0.68546
AKR1C1	-3.3368	-3.1754
AKR1C2	-1.1295	-1.3178
AKR1C3	-1.0279	-2.6092
AKR1C4	-1.7554	-1.178
AKR1D1	-1.4167	-0.62879
AKR1E2	-2.0217	-3.0108
AKR7A2	-1.6557	-2.4699
AKR7A3	-2.1568	-3.5444
AKT1	-2.2175	-1.7315
AKT1S1	-0.87208	-2.0094
AKT2	-1.5319	-1.721
AKT3	-3.2673	-4.0724
AKTIP	-0.83862	0.80137
ALAD	0.2017	-1.9608
ALAS1	-2.0408	-1.5929
ALAS2	-3.4507	-4.4617
ALB	0.27727	-0.47445
ALCAM	-1.16	-0.70507
ALDH16A1	-2.3218	-2.3595
ALDH18A1	-1.8555	-0.90325
ALDH1A1	0.36517	-2.6836
ALDH1A2	-1.7173	-1.5359
ALDH1A3	-2.6487	-4.3715
ALDH1B1	-2.9603	-4.0282
ALDH1L1	-2.1667	-1.749
ALDH1L2	-3.6793	-3.7669
ALDH2	-3.2345	-2.5388
ALDH3A1	0.32308	-2.1816
ALDH3A2	-0.46284	-0.45938
ALDH3B1	-0.95037	-1.7473
ALDH3B2	-2.9472	-5.172
ALDH4A1	-2.0123	-2.1992
ALDH5A1	-1.3564	-0.44631
ALDH6A1	-1.289	-2.032
ALDH7A1	-2.3696	-1.4561
ALDH8A1	-0.36447	-0.051781
ALDH9A1	-3.4065	-3.1579
ALDOA	-6.0053	-3.8887
ALDOB	-1.5568	-2.6118
ALDOC	-2.5213	-3.2492
ALG1	-5.7434	-5.5106
ALG10	-2.7133	-1.4659
ALG10B	-3.3198	-2.7806
ALG11	-1.8822	-1.7481
ALG12	-2.1817	-2.1786
ALG13	-5.8351	-5.6504
ALG14	-4.6538	-3.8026
ALG1L	-2.415	-1.4052
ALG1L2	-1.1411	-1.0682
ALG2	-4.5736	-5.0451
ALG3	-0.032835	-0.10185
ALG5	-3.2329	-2.7334
ALG6	-3.1158	-2.0594
ALG8	-2.8405	-2.2016
ALG9	-2.3956	-2.957
ALK	-2.1541	-1.4246
ALKBH1	0.014779	-1.9614
ALKBH2	-2.8728	-0.95329
ALKBH3	-1.2789	-1.7981
ALKBH4	-0.87328	-2.2653
ALKBH5	-3.6549	-1.8089
ALKBH6	-2.7259	-1.4093
ALKBH7	-1.2928	-1.2456
ALKBH8	-1.1227	-2.4676
ALLC	-2.1085	-1.4837
ALMS1	-0.85043	-1.3537
ALOX12	-0.37026	-2.132
ALOX12B	-1.6197	-2.6389
ALOX15	-2.3147	-3.3809
ALOX15B	-0.59763	0.28868
ALOX5	-2.5074	-2.9586
ALOX5AP	-0.99692	-2.1986
ALOXE3	-3.0604	-2.1754
ALPI	-1.7206	-2.0165
ALPK1	0.74699	0.36969
ALPK2	-1.1501	-2.3477
ALPK3	-4.1406	-4.4131
ALPL	-1.9208	-2.7562
ALPP	-1.5051	-2.4787
ALPPL2	-0.82926	-1.6803
ALS2	-0.51326	-0.39875
ALS2CL	-1.939	-2.7728
ALS2CR11	-2.1904	-2.9096
ALS2CR12	-0.98256	-0.5506
ALX1	-2.76	-1.6052
ALX3	-3.012	-1.4077
ALX4	0.022393	-0.89591
ALYREF	-4.7106	-5.8119
AMACR	-0.71977	-0.612
AMBN	0.18125	0.75975
AMBP	-1.7623	-2.2272
AMBRA1	-1.7704	-0.15617
AMD1	-1.4767	-2.5919
AMDHD1	-1.9984	-2.2344
AMDHD2	-1.1822	0.44352
AMELX	-1.479	-1.7527
AMELY	-0.30624	-0.35794
AMER1	-1.4523	-0.98018
AMER2	-1.2538	-0.37609
AMER3	-1.503	-2.9401
AMFR	-0.052706	3.768
AMH	-3.867	-3.3891
AMHR2	0.47462	-0.28826
AMICA1	-1.6089	-2.6195
AMIGO1	-1.4265	-1.7407
AMIGO2	-2.8923	-3.0914
AMIGO3	-0.73411	-0.85208
AMMECR1	-1.5316	-2.9508
AMMECR1L	-1.5111	-2.9598
AMN	-1.8459	-1.1522
AMN1	-1.4677	-2.428
AMOT	-0.68107	-0.83724
AMOTL1	-2.2703	-1.9795
AMOTL2	0.15046	2.043
AMPD1	1.4196	1.2923
AMPD2	-2.3715	-2.0153
AMPD3	-2.4983	-4.2956
AMPH	0.96932	0.29181
AMT	-3.0748	-3.5147
AMTN	0.98274	-1.5001
AMY1A	-2.4205	-2.373
AMY1B	-4.1313	-4.2996
AMY1C	-1.5433	-2.027
AMY2A	-1.5198	-1.3469
AMY2B	-2.377	-1.9168
AMZ1	-1.2446	-2.7773
AMZ2	-3.5336	-2.9251
ANAPC1	-1.7636	-3.7884
ANAPC10	-0.70295	-0.30267
ANAPC11	-5.216	-4.8794
ANAPC13	-5.5824	-4.436
ANAPC15	-2.6417	-3.2474
ANAPC16	-2.1834	-0.73171
ANAPC2	-2.0367	-1.6433
ANAPC4	-2.9237	-4.1445
ANAPC5	-2.7051	-3.8653
ANAPC7	-4.6963	-2.5223
ANG	-1.7396	0.45071
ANGEL1	-2.7909	-1.6645
ANGEL2	0.11381	-1.7105
ANGPT1	-1.3405	-0.27423
ANGPT2	-1.2166	-2.1585
ANGPT4	-1.2991	-0.8471
ANGPTL1	-0.70502	-1.5553
ANGPTL2	-1.2067	-2.9906
ANGPTL3	-3.022	-3.4936
ANGPTL4	-1.3782	-1.2854
ANGPTL5	-0.33477	-0.045582
ANGPTL6	-2.8729	-2.5146
ANGPTL7	0.25624	-0.80958
ANHX	-4.3152	-4.3836
ANK1	-2.65	-2.5209
ANK2	0.23172	-0.86553
ANK3	-1.6619	-1.6098
ANKAR	-0.30304	-1.0359
ANKDD1A	-2.5439	-2.524
ANKDD1B	-1.9366	-2.4768
ANKEF1	-0.54395	-1.7353
ANKFN1	-0.42165	-1.7361
ANKFY1	-0.99148	-1.7412
ANKH	-1.2675	-2.5087
ANKHD1	-4.0709	-5.3816
ANKHD1-EIF4EBP3	-3.3202	-6.6978
ANKIB1	-1.9679	-1.9763
ANKK1	-2.244	-3.6535
ANKLE1	-3.651	-2.9397
ANKLE2	-3.595	-2.4356
ANKMY1	-1.8606	-1.0209
ANKMY2	0.63943	-0.14418
ANKRA2	-0.60403	-0.22032
ANKRD1	-2.6479	-2.1208
ANKRD10	-0.97602	-0.25083
ANKRD11	-2.4882	-2.4778
ANKRD12	-1.1526	-1.6876
ANKRD13A	-2.2101	-1.6592
ANKRD13B	-2.2819	-1.0555
ANKRD13C	-2.3259	-3.1022
ANKRD13D	-1.8317	-2.2235
ANKRD16	-3.6215	-3.8235
ANKRD17	-1.0099	-0.6529
ANKRD18A	-0.042703	-1.1247
ANKRD18B	-0.63189	-0.96632
ANKRD2	-2.6894	-1.4362
ANKRD20A1	-2.3785	-2.9299
ANKRD20A2	-2.0397	-2.0471
ANKRD20A3	-4.6329	-4.8332
ANKRD20A4	-1.2728	-2.5762
ANKRD22	-3.7028	-1.9901
ANKRD23	-2.1951	-3.8462
ANKRD24	-2.4363	-3.8716
ANKRD26	-2.4795	-3.1278
ANKRD27	-1.4082	-0.25487
ANKRD28	-0.089256	-0.76247
ANKRD30A	-0.0037729	-1.4584
ANKRD30B	-0.13851	-5.2666
ANKRD31	-0.35419	-1.7399
ANKRD32	-2.8721	-4.05
ANKRD33	-3.4018	-2.7828
ANKRD33B	-3.5016	-4.1621
ANKRD34A	-2.8254	-2.2144
ANKRD34B	-1.0989	-0.45372
ANKRD34C	-1.0189	-0.28375
ANKRD35	-0.76287	0.058592
ANKRD36	-1.1479	-2.3677
ANKRD36B	-1.3942	-1.7929
ANKRD37	-4.2284	-3.417
ANKRD39	-1.738	-2.224
ANKRD40	-1.5154	-1.1402
ANKRD42	-0.72682	-1.0782
ANKRD44	-2.4739	-1.807
ANKRD45	-1.4823	-1.0181
ANKRD46	0.18607	0.37486
ANKRD49	-6.0473	-6.0513
ANKRD50	-0.54021	-2.2766
ANKRD52	-2.0575	-1.4406
ANKRD53	-2.7909	-1.5327
ANKRD54	-0.90807	-0.64023
ANKRD55	-1.307	0.36869
ANKRD6	-1.6782	-1.4541
ANKRD60	-1.8531	-1.9683
ANKRD61	0.28612	0.84268
ANKRD62	-1.3957	-2.5706
ANKRD63	-3.5354	-2.7428
ANKRD65	-1.671	-2.674
ANKRD66	0.10441	-0.42157
ANKRD7	-1.6621	-1.9019
ANKRD9	-3.2208	-1.507
ANKS1A	-0.16356	-0.10661
ANKS1B	-1.1943	-2.1623
ANKS3	-1.4457	0.76498
ANKS4B	0.047086	1.8491
ANKS6	-1.9135	-2.417
ANKUB1	-1.9422	-2.2049
ANKZF1	-0.81483	-2.9046
ANLN	-1.7243	-2.7102
ANO1	-2.0775	-2.6028
ANO10	-1.0453	-0.99619
ANO2	-0.88752	-2.38
ANO3	-2.1375	-0.44704
ANO4	-2.0352	-1.3181
ANO5	-1.3728	-1.6909
ANO6	-0.84277	-2.416
ANO7	-1.61	-0.17663
ANO8	-0.99836	-1.266
ANO9	-1.7743	-0.59202
ANOS1	-3.5088	-3.2045
ANP32A	0.46805	-0.11128
ANP32B	-0.38683	-1.3603
ANP32C	0.41181	0.12427
ANP32D	0.35641	-0.90045
ANP32E	-1.9578	-2.2287
ANPEP	-1.0696	-3.2732
ANTXR1	0.79215	0.33488
ANTXR2	-1.0444	-0.1235
ANTXRL	-2.5759	-3.273
ANXA1	-2.2647	-1.2837
ANXA10	-2.4997	-2.3948
ANXA11	-1.5754	-0.83506
ANXA13	-3.5757	-1.9147
ANXA2	-0.84407	-0.50939
ANXA2R	-2.7939	-4.2587
ANXA3	0.1736	-0.081179
ANXA4	-1.2214	-0.035823
ANXA5	-1.3033	-1.447
ANXA6	-1.9845	-2.9645
ANXA7	-1.4974	-3.1694
ANXA8	-4.8395	-3.2511
ANXA8L1	-2.2435	-0.61945
ANXA9	-1.7097	-1.9923
AOAH	-1.6626	-0.70366
AOC1	-1.8742	-1.6946
AOC2	-4.3562	-2.3984
AOC3	-2.1361	-1.3567
AOX1	-1.5704	-0.95705
AP1AR	-0.76879	0.89334
AP1B1	-0.80026	1.1126
AP1G1	-0.79885	2.7088
AP1G2	-0.16709	0.11306
AP1M1	-4.6395	-3.5512
AP1M2	-1.3118	-1.1385
AP1S1	-0.23771	-0.24042
AP1S2	-1.6342	-1.3221
AP1S3	-2.2687	-0.040879
AP2A1	-2.857	-3.2271
AP2A2	-1.0319	-2.9234
AP2B1	-2.7467	-1.5701
AP2M1	-2.4208	-4.8125
AP2S1	-4.0744	-4.0188
AP3B1	-2.0313	-1.6011
AP3B2	-2.0675	-2.5045
AP3D1	-3.124	-4.1705
AP3M1	-1.5385	0.25238
AP3M2	-1.3775	-2.4825
AP3S1	-0.8683	-0.46587
AP3S2	-1.1704	-1.8748
AP4B1	-2.5395	-1.3265
AP4E1	0.18018	-0.42629
AP4M1	-1.1381	-1.2362
AP4S1	0.62808	0.14007
AP5B1	0.079644	-0.75529
AP5M1	-1.8048	0.77715
AP5S1	-2.0466	-0.55987
AP5Z1	-2.4158	-2.2282
APAF1	-0.58306	-2.6078
APBA1	-1.0803	-0.38293
APBA2	-2.0435	-1.5467
APBA3	-3.3969	-1.4526
APBB1	-2.3801	-2.5387
APBB1IP	-1.4003	-1.5527
APBB2	-2	-1.6742
APBB3	-0.37547	-2.1362
APC	-2.6697	-3.3736
APC2	-2.1829	-2.0965
APCDD1	0.69332	-1.8724
APCDD1L	-2.1445	-0.79201
APCS	-2.4395	-2.5069
APEH	-3.197	-2.3091
APELA	-1.3221	-0.0040737
APEX1	-2.7059	-0.14232
APEX2	-2.678	-3.1173
APH1A	-3.0172	-3.3174
APH1B	-0.091253	-0.84231
API5	-2.6998	-3.9093
APIP	0.17201	-1.407
APITD1	-6.3509	-4.9767
APITD1-CORT	-5.2854	-4.2982
APLF	-2.7287	-0.72946
APLN	-1.7123	-1.8958
APLNR	-1.8509	-1.3567
APLP1	-0.99248	-2.027
APLP2	0.14794	-0.82748
APMAP	-1.4708	-1.3034
APOA1	0.20637	-0.94107
APOA1BP	-2.6854	-3.1398
APOA2	-2.1228	-1.7816
APOA4	-2.0059	-2.8263
APOA5	-3.0315	-2.9741
APOB	-1.766	-0.83818
APOBEC1	-3.5361	-2.7303
APOBEC2	0.2984	0.71029
APOBEC3A	0.30013	0.99495
APOBEC3B	-0.10373	-0.69808
APOBEC3C	0.0012262	-0.98537
APOBEC3D	-1.9791	-1.9439
APOBEC3F	-1.4686	-1.8729
APOBEC3G	-1.4339	-1.8095
APOBEC3H	-0.70258	-0.14255
APOBEC4	-1.6958	-1.5892
APOBR	-0.69709	2.0205
APOC1	-1.4788	-3.4382
APOC2	-0.38857	-2.2511
APOC3	-3.7659	-2.8773
APOC4	-3.6218	-4.4903
APOD	-1.2358	-1.869
APOE	-3.3964	-2.9844
APOF	-0.88819	-0.85345
APOH	-2.9989	-2.8507
APOL1	-0.57172	-0.50016
APOL2	0.085319	-1.5195
APOL3	1.537	-0.26094
APOL4	1.1081	-0.59725
APOL5	-2.341	-2.195
APOL6	0.62351	-0.14023
APOLD1	-0.58841	-1.3278
APOM	-0.27787	-0.50516
APOO	-3.0306	-2.6353
APOOL	-1.4888	0.54962
APOPT1	-1.5767	-4.7233
APP	-0.74169	-0.33994
APPBP2	0.7733	0.086921
APPL1	-1.9298	-1.7536
APPL2	-2.1793	-2.8378
APRT	-3.0731	-0.021663
APTX	-2.6429	-1.4801
AQP1	-0.39886	-2.178
AQP10	-1.2544	-1.287
AQP11	-0.81936	-0.73906
AQP12A	-2.1933	-2.5025
AQP12B	-5.0593	-3.0024
AQP2	-0.41821	-1.1912
AQP3	-2.3391	-3.3402
AQP4	0.6176	-2.0296
AQP5	-3.535	-3.4914
AQP6	-1.432	-2.3352
AQP7	-1.8838	-1.7198
AQP8	0.89507	3.4868
AQP9	-0.75528	0.75032
AQR	-4.0287	-3.6366
AR	-1.118	-2.4997
ARAF	-3.6829	-2.952
ARAP1	-2.0715	-3.0325
ARAP2	-0.18202	-1.4848
ARAP3	-2.4708	-0.5767
ARC	-3.2897	-4.1851
ARCN1	-1.1624	-0.55248
AREG	-0.26795	0.24245
AREL1	-1.8697	-0.60881
ARF1	-3.3956	-4.3929
ARF3	-1.7019	-2.0356
ARF4	-2.3669	-0.17017
ARF5	-0.3584	-3.1295
ARF6	0.32458	1.3843
ARFGAP1	-0.035461	-0.36399
ARFGAP2	-1.2923	-2.2656
ARFGAP3	-0.44037	-1.1658
ARFGEF1	-1.4245	-1.125
ARFGEF2	-2.2456	-1.5162
ARFGEF3	-2.1105	-1.5961
ARFIP1	-1.6458	-0.68885
ARFIP2	-1.4003	-0.11828
ARFRP1	-4.3419	-2.2784
ARG1	-0.13531	0.090282
ARG2	0.38267	1.1779
ARGFX	-1.9152	-2.4334
ARGLU1	-4.1803	-4.665
ARHGAP1	-2.7942	-2.6812
ARHGAP10	-0.78822	-1.3685
ARHGAP11A	-1.7783	-0.89195
ARHGAP11B	0.97202	0.36066
ARHGAP12	-1.2409	-0.71554
ARHGAP15	-0.19537	-1.5355
ARHGAP17	0.50405	2.7951
ARHGAP18	0.62724	1.3277
ARHGAP19	0.021175	-0.6504
ARHGAP20	-1.9104	-1.5959
ARHGAP21	-2.7565	-0.77614
ARHGAP22	-1.0475	-1.7105
ARHGAP23	-0.43135	-0.8498
ARHGAP24	-2.4116	-1.6277
ARHGAP25	-2.4117	-1.5975
ARHGAP26	-0.35346	-1.6717
ARHGAP27	-2.9645	-1.7318
ARHGAP28	-0.34262	-0.4322
ARHGAP29	-1.6274	-0.71683
ARHGAP30	-3.0189	-2.6841
ARHGAP31	-0.040496	-0.9743
ARHGAP32	-0.49776	-2.3048
ARHGAP33	-1.9773	-3.0405
ARHGAP35	-0.82	0.39463
ARHGAP36	-1.9281	-1.7857
ARHGAP4	-3.851	-3.8771
ARHGAP40	-1.5781	-1.313
ARHGAP42	-1.9478	-2.3701
ARHGAP44	-3.3629	-3.2002
ARHGAP5	-0.92735	0.41358
ARHGAP6	-1.2156	-1.5612
ARHGAP8	-2.3154	-2.0431
ARHGAP9	-1.3196	-1.6278
ARHGDIA	-2.6778	-2.8965
ARHGDIB	-1.6226	-4.7964
ARHGDIG	-2.9252	-0.17697
ARHGEF1	-1.6407	-3.6643
ARHGEF10	-1.2736	-0.80671
ARHGEF10L	-1.5289	-2.535
ARHGEF11	-1.9751	-3.7324
ARHGEF12	-0.6195	-2.7243
ARHGEF15	-2.2944	-3.2521
ARHGEF16	-1.1973	-3.3804
ARHGEF17	-0.22535	-0.24144
ARHGEF18	-2.2198	-1.064
ARHGEF19	-0.40064	-1.6523
ARHGEF2	-1.0501	0.19424
ARHGEF25	-2.106	-2.1943
ARHGEF26	-1.6841	-0.41975
ARHGEF28	-0.42192	-0.72379
ARHGEF3	-2.0728	-2.0058
ARHGEF33	-0.94985	-1.1287
ARHGEF35	-3.1507	-3.4262
ARHGEF37	-2.3023	-2.1264
ARHGEF38	-1.326	1.4985
ARHGEF39	-0.8945	-0.60749
ARHGEF4	-1.9304	-0.33414
ARHGEF40	-1.8953	-0.44779
ARHGEF5	-1.7075	-2.7516
ARHGEF6	0.64058	-1.2268
ARHGEF7	0.67433	1.2564
ARHGEF9	-2.7164	-1.3254
ARID1A	-5.8214	-2.761
ARID1B	-2.9815	-2.4105
ARID2	-3.9849	-5.8558
ARID3A	-1.1063	-2.3184
ARID3B	-4.1936	-3.3084
ARID3C	-1.321	-3.2338
ARID4A	-1.0498	1.0334
ARID4B	-3.5291	-2.3168
ARID5A	-3.4238	-3.699
ARID5B	-3.9934	-2.3666
ARIH1	-5.0084	-3.9667
ARIH2	2.1082	2.0511
ARIH2OS	-0.36741	-0.4225
ARL1	-2.9605	-3.119
ARL10	-4.1951	-4.1425
ARL11	-1.4824	-1.7315
ARL13A	-1.6579	-1.2684
ARL13B	0.46671	-0.63015
ARL14	-1.8519	-3.0415
ARL14EP	-0.48584	-1.0583
ARL14EPL	-1.9525	-1.7416
ARL15	-0.98867	-2.0773
ARL16	-2.5054	-2.5387
ARL17A	-3.2377	-2.5228
ARL17B	-3.3577	-2.9362
ARL2	-3.4799	-3.2762
ARL2BP	-0.41906	2.6639
ARL3	-3.4486	-2.2373
ARL4A	-1.0826	-0.63928
ARL4C	-2.7996	-1.7654
ARL4D	-2.3321	-2.1238
ARL5A	-1.3133	-1.2149
ARL5B	-0.60231	-0.53617
ARL5C	-3.2925	-3.1681
ARL6	-0.085168	1.5397
ARL6IP1	-2.1405	0.53151
ARL6IP4	-1.5854	-0.95371
ARL6IP5	-2.5446	-2.4007
ARL6IP6	-1.8632	-1.77
ARL8A	-2.6211	-3.1104
ARL8B	-4.0632	-4.3105
ARL9	-0.97519	0.63324
ARMC1	-2.9677	-2.3187
ARMC10	-1.4993	-0.34984
ARMC12	-1.3402	-2.1918
ARMC2	-0.24467	0.5786
ARMC3	-1.925	-2.8774
ARMC4	-3.1294	-4.0754
ARMC5	0.014527	2.1725
ARMC6	-1.6098	-2.2675
ARMC7	-6.8632	-7.1063
ARMC8	-3.1383	-3.6298
ARMC9	-1.1672	-2.6877
ARMCX1	-1.1956	-0.39606
ARMCX2	-3.5198	-4.1419
ARMCX3	-1.4031	-0.94021
ARMCX4	-0.2885	-0.2422
ARMCX5	-3.0007	-2.4842
ARMCX5-GPRASP2	-3.5738	-3.5656
ARMCX6	-3.9404	-2.5324
ARMS2	-1.6901	-1.4978
ARMT1	-1.4527	-1.411
ARNT	-1.1998	-1.6581
ARNT2	-2.5319	-2.9767
ARNTL	0.2166	-0.29797
ARNTL2	-1.1527	-2.7971
ARPC1A	-1.9471	-1.477
ARPC1B	-2.5392	-4.4909
ARPC2	-4.4116	-5.5235
ARPC3	-3.9613	-4.674
ARPC4	-6.7902	-7.1434
ARPC4-TTLL3	-1.0384	-2.246
ARPC5	-2.7905	-3.6672
ARPC5L	-1.9395	-4.424
ARPIN	-2.8793	-3.2285
ARPP19	-2.0266	-0.89332
ARPP21	-3.1429	-1.844
ARR3	0.61477	0.74535
ARRB1	-1.5997	-1.4919
ARRB2	0.091593	2.3472
ARRDC1	-3.3148	-3.7716
ARRDC2	-1.4889	-2.1688
ARRDC3	-2.5125	-1.5104
ARRDC4	-3.3907	-2.8938
ARRDC5	-0.36627	-0.46075
ARSA	-2.0862	-1.889
ARSB	-3.3819	-3.5064
ARSD	0.31515	-0.26281
ARSE	-0.12354	-0.59818
ARSF	-0.65131	-3.0964
ARSG	-1.4739	-1.9412
ARSH	-0.70941	0.00097208
ARSI	-1.9714	-1.9138
ARSJ	-0.55848	1.1318
ARSK	-1.6976	-2.5911
ART1	-0.16474	-0.83357
ART3	0.54877	1.6368
ART4	-1.1791	-0.84831
ART5	0.27043	-0.8198
ARTN	-1.2392	-0.8721
ARV1	-2.7152	-3.3056
ARVCF	-0.83494	-2.0367
ARX	-4.5214	-3.5133
AS3MT	0.25836	-0.11823
ASAH1	-0.22534	-0.81659
ASAH2	-5.0817	-3.14
ASAH2B	-2.5542	-2.9952
ASAP1	-1.0107	-2.0375
ASAP2	-0.49424	-0.70308
ASAP3	-2.2679	-3.2986
ASB1	-2.1598	-3.2503
ASB10	-1.3806	-0.47761
ASB11	-1.653	-2.4758
ASB12	-1.7895	-0.69653
ASB13	-0.41539	-1.1728
ASB14	-1.4731	0.39449
ASB15	-0.86751	-0.81734
ASB16	-1.1112	-2.4572
ASB17	0.18732	-0.06055
ASB18	-1.7116	-1.7914
ASB2	-0.99906	0.1807
ASB3	-1.7937	-1.0009
ASB4	-0.62559	-2.0673
ASB5	-2.5433	-2.7986
ASB6	-0.87498	-2.1654
ASB7	0.97303	1.3348
ASB8	-3.2029	-2.2215
ASB9	-1.1602	0.51
ASCC1	-0.71489	-2.1385
ASCC2	-2.5415	-2.1191
ASCC3	-5.4288	-5.8347
ASCL1	-3.4572	-3.1301
ASCL2	0.33015	1.1388
ASCL3	-1.3191	-1.3613
ASCL4	0.48387	-0.2011
ASCL5	-2.7773	-1.0482
ASF1A	-1.2214	-1.803
ASF1B	-4.1335	-3.1111
ASGR1	-0.65101	-1.6419
ASGR2	-1.4521	-1.1458
ASH1L	-1.0553	-0.72507
ASH2L	-4.7041	-5.6917
ASIC1	-1.0117	-1.8278
ASIC2	-2.5773	-2.9645
ASIC3	-1.1068	-0.91202
ASIC4	-2.9389	-2.9536
ASIC5	-1.1212	-1.4888
ASIP	-0.91572	-0.50571
ASL	-0.91346	-0.93693
ASMT	0.67237	-0.94345
ASMTL	-1.6085	-2.8921
ASNA1	-4.8221	-4.3401
ASNS	0.37369	-1.1962
ASNSD1	-3.8164	-4.1912
ASPA	-1.8682	-3.0301
ASPDH	-2.0657	-0.51554
ASPG	-0.56026	0.71053
ASPH	-0.92076	-0.64122
ASPHD1	0.034439	3.0661
ASPHD2	-0.63506	-0.084187
ASPM	-2.315	-2.4305
ASPN	-0.25984	-2.2374
ASPRV1	-0.45443	-3.1392
ASPSCR1	-3.2854	-2.8041
ASRGL1	-1.2834	-0.8334
ASS1	-2.3207	-4.5931
ASTE1	-1.7695	-2.2798
ASTL	-0.7647	-0.987
ASTN1	-1.1679	-1.6558
ASTN2	-1.1847	-0.79504
ASUN	-5.5793	-5.6921
ASXL1	-3.0574	-1.7055
ASXL2	-1.7327	-2.0045
ASXL3	-0.18822	0.69821
ASZ1	-1.8899	-3.6766
ATAD1	-3.2828	-1.8591
ATAD2	-2.7458	-3.3219
ATAD2B	-1.4711	-3.3869
ATAD3A	-3.8432	-3.0861
ATAD3B	-2.4987	-1.6553
ATAD3C	-2.275	-2.4434
ATAD5	0.44076	2.5211
ATAT1	-2.2331	-2.8371
ATCAY	-0.30262	-1.4945
ATE1	-2.8806	-2.7419
ATF1	-3.1392	-3.3894
ATF2	-1.999	-1.6731
ATF3	-1.6649	-1.7459
ATF4	-0.92876	-1.8045
ATF5	-1.2286	-0.53878
ATF6	-2.6974	-5.4868
ATF6B	0.84272	1.1576
ATF7	-3.0536	-4.0247
ATF7IP	-3.6811	-5.6125
ATF7IP2	-0.33284	1.3713
ATG10	-3.4861	-4.8019
ATG101	-3.5932	-3.8018
ATG12	-0.61955	-1.4049
ATG13	-0.15236	-0.028964
ATG14	-0.72164	0.34653
ATG16L1	-2.1036	-2.0002
ATG16L2	-0.79746	-1.5984
ATG2A	1.4644	-0.46501
ATG2B	-2.1128	-0.80394
ATG3	-1.0571	0.50698
ATG4A	-1.8679	-1.5264
ATG4B	-1.5162	-2.8396
ATG4C	-3.5899	-2.7241
ATG4D	-2.4021	-3.2529
ATG5	-1.5675	-0.59909
ATG7	-1.1984	-1.1042
ATG9A	-4.0058	-4.2874
ATG9B	-2.4682	-3.0398
ATHL1	-1.2357	-0.31339
ATIC	-2.0023	-0.70594
ATL1	-2.3952	-2.0932
ATL2	-6.3776	-6.6945
ATL3	-0.73039	0.11136
ATM	-3.7009	-3.4276
ATMIN	-1.598	1.2105
ATN1	-2.3202	-1.9866
ATOH1	-0.38837	0.37374
ATOH7	-3.1021	-3.6386
ATOH8	-1.3782	-1.4618
ATOX1	-0.80378	-0.43492
ATP10A	-2.0308	-1.803
ATP10B	-1.8439	-0.85001
ATP10D	-0.74382	0.34879
ATP11A	-1.4835	-2.5487
ATP11AUN	-1.5806	-2.091
ATP11B	-1.9433	-1.9104
ATP11C	-0.4104	0.94997
ATP12A	-1.7413	-2.205
ATP13A1	-1.706	-2.1246
ATP13A2	-3.9102	-3.1827
ATP13A3	-0.84675	0.12286
ATP13A4	-0.58309	-0.82986
ATP13A5	-2.1526	-2.4133
ATP1A1	-4.1195	-3.8466
ATP1A2	-3.3466	-2.8876
ATP1A3	-1.2945	-1.3414
ATP1A4	-1.9979	-3.9342
ATP1B1	-0.67581	-0.49538
ATP1B2	-3.5783	-2.9505
ATP1B3	-1.9257	-1.0116
ATP1B4	-2.7206	-2.9582
ATP2A1	0.1611	1.897
ATP2A2	-3.2597	-2.7132
ATP2A3	-2.4551	-3.0751
ATP2B1	2.2089	3.9631
ATP2B2	-1.1234	-1.886
ATP2B3	-3.7418	-2.6807
ATP2B4	-2.6014	-2.6963
ATP2C1	0.08293	4.5513
ATP2C2	-0.023184	1.6302
ATP4A	-1.4373	-0.71627
ATP4B	0.49723	1.0933
ATP5A1	-7.2904	-8.7329
ATP5B	-3.9772	-4.5945
ATP5C1	-3.4422	-5.6404
ATP5D	-4.6119	-6.5384
ATP5E	-3.626	-6.0338
ATP5F1	-3.0942	-1.9803
ATP5G1	-0.91989	-1.7272
ATP5G2	-3.7577	-4.6727
ATP5G3	-2.1713	-4.081
ATP5H	-3.9226	-6.9352
ATP5I	-4.7597	-5.162
ATP5J	-2.7108	-3.3401
ATP5J2	-1.7293	-2.1904
ATP5J2-PTCD1	-5.138	-4.3162
ATP5L	-2.6309	-3.8427
ATP5L2	-0.74713	0.1953
ATP5O	-3.7883	-4.5425
ATP5S	-0.77612	-1.4294
ATP5SL	-1.7705	-3.7754
ATP6AP1	-2.2375	2.0318
ATP6AP1L	-3.9417	-2.4253
ATP6AP2	-0.92871	1.6271
ATP6V0A1	-2.6994	-3.2202
ATP6V0A2	-1.2177	-1.0571
ATP6V0A4	-3.0801	-3.6579
ATP6V0B	-3.7784	-2.1404
ATP6V0C	-5.8913	-2.3641
ATP6V0D1	0.029134	2.0602
ATP6V0D2	-0.93124	-0.11966
ATP6V0E1	-1.5591	-2.4264
ATP6V0E2	-3.1292	-1.8291
ATP6V1A	-7.2197	-1.0597
ATP6V1B1	-2.4671	-1.3509
ATP6V1B2	-3.8394	-2.0789
ATP6V1C1	-2.7892	1.3152
ATP6V1C2	-2.0863	-2.767
ATP6V1D	-3.9552	-2.3668
ATP6V1E1	-4.0277	-2.1292
ATP6V1E2	-3.5029	-3.6324
ATP6V1F	-2.7264	-1.1736
ATP6V1G1	-2.9258	-0.22615
ATP6V1G2	-1.5914	0.31406
ATP6V1G3	-2.4389	-2.7306
ATP6V1H	-1.1625	0.28986
ATP7A	-2.4951	-1.2422
ATP7B	-1.7133	-1.0654
ATP8A1	-0.46845	-1.37
ATP8A2	0.046258	0.39499
ATP8B1	-1.8455	-2.2158
ATP8B2	-2.2667	-2.6002
ATP8B3	-1.9348	-3.3184
ATP8B4	-0.24235	-0.24605
ATP9A	-2.1393	-0.5518
ATP9B	-2.0815	-0.85736
ATPAF1	-0.93637	-2.7565
ATPAF2	-4.5808	-6.3106
ATPIF1	-2.3705	-2.2109
ATR	-4.577	-3.6045
ATRAID	-0.16966	-0.89407
ATRIP	-4.0626	-4.8793
ATRN	0.20095	0.93511
ATRNL1	-1.5709	-3.105
ATRX	-3.1824	-4.4793
ATXN1	-1.9846	-1.2283
ATXN10	-5.427	-6.7832
ATXN1L	2.0744	4.8918
ATXN2	-0.50864	-0.14583
ATXN2L	-1.0119	-2.408
ATXN3	0.44092	-0.091144
ATXN3L	-0.96031	-1.223
ATXN7	-2.4214	-2.0687
ATXN7L1	-2.0823	-2.4855
ATXN7L2	-2.0056	-2.2188
ATXN7L3	-4.3343	-4.7026
ATXN7L3B	-1.949	-3.5287
AUH	-0.035553	-0.049769
AUNIP	-1.951	-1.2883
AUP1	0.75881	0.19805
AURKA	0.041153	0.13948
AURKAIP1	-4.7692	-4.3739
AURKB	-3.2868	-4.4263
AURKC	-1.5288	-1.3244
AUTS2	0.098575	-0.48045
AVEN	-0.37198	-2.3943
AVIL	-1.629	-3.754
AVL9	-1.2948	-1.6597
AVP	-1.5697	0.2381
AVPI1	-2.9203	-2.9592
AVPR1A	-1.9798	-1.1133
AVPR1B	-3.733	-1.1643
AVPR2	-2.1811	-1.6031
AWAT1	0.51579	0.014959
AWAT2	-1.1842	-0.74736
AXDND1	-4.1194	-3.8096
AXIN1	-2.9269	-0.027612
AXIN2	-1.5842	-2.8506
AXL	-1.4067	-2.569
AZGP1	-0.48685	-2.2019
AZI2	-0.35632	-0.38604
AZIN1	-1.4453	-1.845
AZIN2	-3.8903	-2.4892
AZU1	-3.5495	-2.6182
B2M	-1.505	-0.83308
B3GALNT1	-1.0185	0.096248
B3GALNT2	-3.1669	-0.90471
B3GALT1	-2.6287	-2.1409
B3GALT2	-2.0169	-0.19856
B3GALT4	-0.41021	1.2145
B3GALT5	-0.43102	-0.056515
B3GALT6	-3.6364	-2.2762
B3GALTL	-1.1908	-2.7311
B3GAT1	-1.0436	-0.28125
B3GAT2	-1.2123	-0.38195
B3GAT3	-4.9146	-4.9523
B3GNT2	-3.0539	-2.3883
B3GNT3	-1.2653	-0.19572
B3GNT4	-4.2111	-2.9816
B3GNT5	-3.9891	-2.7052
B3GNT6	-3.2569	-3.7006
B3GNT7	-3.4699	-3.7046
B3GNT8	-2.4688	-2.1492
B3GNT9	-0.88323	2.205
B3GNTL1	-1.3996	-2.9813
B4GALNT1	-3.2266	-0.03091
B4GALNT2	-0.82767	-0.60505
B4GALNT3	-0.56383	-0.65104
B4GALNT4	0.34443	-0.40525
B4GALT1	-1.4715	0.39141
B4GALT2	-3.781	-3.1567
B4GALT3	-2.555	-2.5711
B4GALT4	-2.8259	-3.2143
B4GALT5	-1.8391	-1.2481
B4GALT6	-0.51937	-0.31766
B4GALT7	-6.7073	-6.2505
B4GAT1	-3.1066	-3.9275
B9D1	-1.3242	-1.1099
B9D2	-2.1155	-4.1791
BAALC	-1.1077	-0.72144
BAAT	-1.115	-1.4279
BABAM1	-2.2987	-2.5149
BACE1	-1.958	-2.718
BACE2	0.20745	-0.50184
BACH1	-0.70996	-1.9491
BACH2	0.47551	0.39841
BAD	-2.7453	-1.9941
BAG1	0.01065	0.33229
BAG2	-0.067323	1.0521
BAG3	-2.1101	-3.3169
BAG4	-2.005	-2.4765
BAG5	-0.58541	-0.0058878
BAG6	-2.7306	-1.0875
BAGE2	-3.5357	-3.3192
BAHCC1	-3.2968	-4.9112
BAHD1	-1.113	-2.6645
BAIAP2	-3.9139	-3.1951
BAIAP2L1	0.22601	0.21935
BAIAP2L2	-1.2939	-0.30502
BAIAP3	-0.79579	0.49998
BAK1	-0.46141	-0.12983
BAMBI	-1.4903	-1.4093
BANF1	-2.245	-2.4585
BANF2	-2.3234	0.87424
BANK1	-0.41606	-3.0708
BANP	-3.6891	-3.6116
BAP1	-3.8902	-4.4597
BARD1	-4.94	-4.946
BARHL1	-1.5866	-1.5234
BARHL2	-1.1748	-0.8829
BARX1	-2.4919	-4.4787
BARX2	-0.85088	-2.341
BASP1	-0.17079	-0.358
BATF	-0.46988	0.81912
BATF2	-2.3667	-3.6122
BATF3	-3.6418	-2.3628
BAX	-1.1813	-1.4849
BAZ1A	0.24289	1.0335
BAZ1B	-2.8234	-3.2739
BAZ2A	-2.3445	-3.1982
BAZ2B	-1.48	0.10974
BBC3	-2.8551	-2.048
BBIP1	-0.607	-1.1699
BBOX1	-1.3412	0.45616
BBS1	-2.5172	-3.3698
BBS10	-1.9436	-1.9876
BBS12	-1.0399	0.67491
BBS2	-1.4361	2.4399
BBS4	0.02275	-0.75112
BBS5	-1.7354	-2.3138
BBS7	-0.78448	-1.3218
BBS9	-2.3961	-1.1019
BBX	-2.1915	0.74162
BCAM	-1.5183	-1.3749
BCAN	-2.4955	-1.9891
BCAP29	-2.1095	-2.7982
BCAP31	-3.5404	-5.0528
BCAR1	-0.83051	-0.31394
BCAR3	-1.5812	-2.4316
BCAS1	-1.2324	1.1919
BCAS2	-1.9648	-0.90836
BCAS3	-1.9171	-3.1261
BCAS4	-1.1766	-2.5515
BCAT1	-2.0841	-3.0226
BCAT2	-3.1644	-2.8982
BCCIP	-0.97365	-0.038492
BCDIN3D	-2.3954	-1.0526
BCHE	-1.7613	1.1877
BCKDHA	-1.996	-1.7668
BCKDHB	-0.77381	-1.6109
BCKDK	-1.7639	0.42917
BCL10	0.10555	-0.4782
BCL11A	-3.6558	-1.3098
BCL11B	-0.573	-1.045
BCL2	-2.1619	-0.84773
BCL2A1	-3.8962	-4.0818
BCL2L1	-2.479	-1.297
BCL2L10	0.010143	-0.22582
BCL2L11	-1.1197	-1.2978
BCL2L12	-4.3207	-4.4805
BCL2L13	-1.2713	-0.86187
BCL2L14	-2.3035	-0.59973
BCL2L15	-2.311	-1.9537
BCL2L2	-2.7309	-1.3878
BCL2L2-PABPN1	-2.993	-1.5235
BCL3	-3.632	-1.8703
BCL6	-1.3052	-1.8499
BCL6B	-2.7182	-1.7412
BCL7A	-2.6735	-1.6989
BCL7B	-2.0863	-2.4503
BCL7C	0.061976	2.3956
BCL9	-0.18158	0.36302
BCL9L	-2.4409	-3.9612
BCLAF1	-1.6329	-0.95004
BCO1	-0.17843	1.3763
BCO2	0.0048009	-0.72955
BCOR	-0.83247	-1.8117
BCORL1	-1.2269	-1.2079
BCR	-0.61846	0.0084426
BCS1L	-3.4165	-6.1129
BDH1	-2.0857	-2.2622
BDH2	-2.3434	-1.1709
BDKRB1	-1.6789	-1.1306
BDKRB2	-0.066615	0.79571
BDP1	0.48034	0.040069
BEAN1	2.0505	3.1828
BECN1	-3.777	-2.9644
BECN2	-3.5172	-2.1064
BEGAIN	-1.4668	-2.6689
BEND2	-1.7018	-0.30802
BEND3	-2.5036	-2.2983
BEND4	0.46651	-0.0015314
BEND5	-2.0683	-1.6538
BEND6	-1.0752	-1.7938
BEND7	-0.49586	0.48174
BEST1	-1.6821	-1.4426
BEST2	-2.1966	-0.70796
BEST3	-1.4233	-2.0569
BEST4	-0.37428	-0.67644
BET1	-1.7971	0.29418
BET1L	-2.4378	-2.6115
BEX1	-0.9927	-2.6627
BEX2	0.44754	0.36843
BEX4	-0.27687	-1.6107
BEX5	-1.6435	-2.0597
BFAR	-0.64781	1.3221
BFSP1	-1.0838	-0.17754
BFSP2	-3.5711	-2.5083
BGLAP	-1.7291	-1.2267
BGN	-1.7165	-2.8987
BHLHA15	-1.2637	-0.79336
BHLHA9	-1.7171	-1.1727
BHLHB9	-0.61566	-1.076
BHLHE22	-2.9625	-2.6118
BHLHE23	-2.5942	-0.98467
BHLHE40	-1.5249	-1.0717
BHLHE41	-2.1405	-0.87728
BHMT	-2.2631	-3.4022
BHMT2	-0.9203	-1.9647
BICC1	-1.5954	-0.81874
BICD1	-2.9178	-3.0493
BICD2	-1.4614	-2.3579
BID	-0.88112	-2.6774
BIK	-1.9873	-1.892
BIN1	-3.2602	-2.5861
BIN2	-3.2915	-3.1786
BIN3	-2.9023	-3.0555
BIRC2	-3.9211	-4.5669
BIRC3	-0.47934	-0.049705
BIRC5	-4.3971	-3.3658
BIRC6	-4.6259	-4.0107
BIRC7	-2.3291	-3.6035
BIRC8	-1.8467	-2.1579
BIVM	-0.34484	-0.21603
BIVM-ERCC5	-0.037123	-0.84296
BLCAP	-0.51052	0.58678
BLID	-1.0385	-0.5229
BLK	-0.87422	-0.50176
BLM	-3.921	-2.5425
BLMH	-1.5464	-1.0584
BLNK	-2.3851	-2.5091
BLOC1S1	-1.4811	-3.5402
BLOC1S2	-1.2027	-3.0423
BLOC1S3	-1.7599	-1.4555
BLOC1S4	-1.5821	-2.0654
BLOC1S5	-0.80235	0.11044
BLOC1S6	-0.6772	-1.4407
BLVRA	-1.4441	0.24394
BLVRB	-0.93533	-0.84189
BLZF1	-0.53505	-0.89967
BMF	-4.1175	-3.4055
BMI1	0.025322	-0.70355
BMP1	-0.8574	-2.0948
BMP10	-3.1705	-2.6174
BMP15	-1.1818	-1.4908
BMP2	-0.58999	-0.53812
BMP2K	0.98965	2.3048
BMP3	-2.1921	-1.7976
BMP4	1.383	2.6446
BMP5	-1.7312	-0.81821
BMP6	-1.4395	-2.1495
BMP7	-0.16065	0.87965
BMP8A	-2.5391	-2.199
BMP8B	-4.5739	-3.6643
BMPER	-0.54363	-1.7665
BMPR1A	-0.57086	-0.34143
BMPR1B	0.8391	-1.1249
BMPR2	-2.9766	-3.1691
BMS1	-3.2935	-2.0311
BMX	-2.0485	-1.9728
BNC1	-0.97361	-0.19203
BNC2	-0.83042	-4.0448
BNIP1	-1.8931	-3.3691
BNIP2	-2.9628	-3.3344
BNIP3	-1.3503	-1.5779
BNIP3L	-0.71031	-1.1192
BNIPL	-2.4103	-3.3008
BOC	-2.1046	-1.3507
BOD1	-4.2878	-4.6254
BOD1L1	-1.5969	-1.1878
BOD1L2	-2.1169	-3.8483
BOK	-1.6822	-3.2165
BOLA1	-3.5508	-2.9155
BOLA2	-1.9497	0.93736
BOLA2B	-1.9678	1.5986
BOLA3	-1.4238	-0.008647
BOLL	-1.5868	0.024832
BOP1	-3.52	-3.3144
BORA	-2.9092	-2.2197
BPGM	-0.71852	-3.0321
BPHL	-2.5445	-2.4571
BPI	1.0099	1.0977
BPIFA1	-2.1362	0.30353
BPIFA2	-1.3442	-0.023953
BPIFA3	-1.8555	-1.4686
BPIFB1	-0.46928	-0.71883
BPIFB2	0.30766	1.7717
BPIFB3	-0.35657	0.55483
BPIFB4	0.35051	0.050169
BPIFB6	-0.018516	1.6293
BPIFC	-0.73749	-1.3027
BPNT1	-1.6531	-2.0102
BPTF	-3.3854	-4.6598
BPY2	1.7696	-0.79528
BPY2B	-0.6288	-0.60608
BPY2C	0.42197	-0.27437
BRAF	-3.1977	-4.2725
BRAP	-3.7538	-1.9916
BRAT1	-4.6501	-5.2566
BRCA1	-4.4446	-5.246
BRCA2	-5.279	-4.6139
BRCC3	-1.171	-0.85211
BRD1	-1.3818	-0.27057
BRD2	-1.8189	-2.0428
BRD3	-3.6382	-3.6908
BRD4	-0.66098	1.2595
BRD7	-1.2938	1.3804
BRD8	-3.5721	-4.693
BRD9	-1.636	-2.6666
BRDT	-2.1882	-2.1855
BRE	-1.1703	-3.5577
BRF1	-3.8934	-4.0742
BRF2	-1.1962	-1.5272
BRI3	-0.3557	-0.90672
BRI3BP	-2.6372	-1.3912
BRICD5	-1.3358	0.93871
BRINP1	-0.50382	-0.10706
BRINP2	-1.7039	-2.2681
BRINP3	-1.0819	-1.104
BRIP1	-3.2631	-3.6511
BRIX1	-0.97386	-1.1072
BRK1	-3.1405	-3.9198
BRMS1	-0.87652	-2.127
BRMS1L	-0.65412	-0.13003
BROX	0.4078	0.28369
BRPF1	-1.991	-0.042148
BRPF3	-1.3081	-1.6269
BRS3	-0.72257	-0.54154
BRSK1	-1.7238	-1.4772
BRSK2	-2.7091	-3.3137
BRWD1	0.43868	1.0695
BRWD3	-2.9887	-1.7576
BSCL2	-2.2565	-3.1337
BSDC1	-3.2891	-2.9788
BSG	-5.0813	-4.5737
BSN	-0.53073	-0.97651
BSND	-2.7009	-2.3688
BSPH1	-1.7208	-2.4822
BSPRY	-1.3962	-1.7492
BST1	-0.82667	-1.1237
BST2	-3.5119	-2.0248
BSX	-0.539	0.55285
BTAF1	-3.0659	-2.9033
BTBD1	-2.1669	-2.4635
BTBD10	-0.78109	0.016365
BTBD11	-3.3574	-4.8389
BTBD16	-1.8503	-1.486
BTBD17	-0.92197	-1.6113
BTBD18	-1.7515	-2.1973
BTBD19	-1.933	-2.6563
BTBD2	-1.1007	-0.68596
BTBD3	-0.39924	-1.2641
BTBD6	-0.97821	-0.59651
BTBD7	-1.8939	-0.94388
BTBD8	-0.29649	0.71094
BTBD9	-1.679	-1.18
BTC	-0.016022	-0.58963
BTD	-0.71747	-0.85927
BTF3	-4.0446	-4.2121
BTF3L4	-3.9885	-5.0944
BTG1	-0.88187	-0.49688
BTG2	-2.2661	-3.0196
BTG3	-0.033862	0.9107
BTG4	0.21783	0.13622
BTK	-1.2232	-1.0123
BTLA	-1.3298	-0.34988
BTN1A1	0.093294	-0.26308
BTN2A1	-1.2986	-1.063
BTN2A2	-0.80829	-1.3642
BTN3A1	-1.5248	-1.5362
BTN3A2	0.17048	1.5189
BTN3A3	-1.1885	-0.61039
BTNL10	-2.3223	-2.8877
BTNL2	-1.1865	-2.6784
BTNL3	0.12215	0.82753
BTNL8	-3.0839	-3.3218
BTNL9	-3.8179	-4.5756
BTRC	-2.6775	-2.8048
BUB1	-0.16968	-1.5089
BUB1B	-3.3508	-2.6225
BUB3	-2.844	-2.9353
BUD13	-0.49422	-2.2571
BUD31	-3.7949	-4.0197
BVES	0.25491	0.38075
BYSL	-1.6023	-0.62942
BZRAP1	-1.7838	-2.6662
BZW1	-5.2331	-4.8668
BZW2	-1.5742	-1.8587
C10orf10	-2.0827	-1.8633
C10orf105	-1.2406	-1.7119
C10orf107	-0.45557	-1.1393
C10orf111	-0.41177	-0.9774
C10orf113	-0.49902	-1.7556
C10orf12	-2.1919	-0.16097
C10orf120	-2.1774	-4.7501
C10orf126	-1.4661	-1.74
C10orf128	-2.8082	-2.9451
C10orf131	-1.8416	-3.4675
C10orf142	-2.8983	-2.9279
C10orf2	-9.2375	-7.5731
C10orf25	-4.1647	-3.3047
C10orf32	-3.1514	-4.5096
C10orf35	-3.3095	-3.7982
C10orf53	-2.5368	-1.8855
C10orf54	-2.618	-2.5747
C10orf55	-2.9998	-2.7885
C10orf62	-3.2022	-0.63147
C10orf67	0.36066	0.99101
C10orf71	-4.1783	-3.1741
C10orf76	-2.1487	-2.0439
C10orf82	-1.8158	-2.4162
C10orf88	-2.9327	-2.7676
C10orf90	-0.11726	0.334
C10orf91	-3.9032	-3.4109
C10orf95	-2.46	-2.5682
C10orf99	-0.77347	-0.97429
C11orf1	-1.8649	-4.5155
C11orf16	-2.1594	-1.0758
C11orf21	-3.8068	-3.2795
C11orf24	1.0399	-0.13657
C11orf30	-2.488	-2.7117
C11orf31	-1.4194	-1.2522
C11orf40	-0.17306	-0.70078
C11orf42	0.13761	-1.9444
C11orf44	0.54176	0.26759
C11orf45	-0.14532	0.15643
C11orf49	-1.4716	-0.71402
C11orf52	-2.18	-2.9601
C11orf53	-0.69304	-0.52581
C11orf54	-0.87882	-1.4966
C11orf57	-4.6193	-6.3788
C11orf58	-1.2333	-1.6219
C11orf63	-0.092625	-1.1762
C11orf65	-1.7172	-0.47506
C11orf68	-1.781	-3.0281
C11orf70	-1.7034	-2.3122
C11orf71	-2.5207	-4.4277
C11orf73	-2.25	-1.6597
C11orf74	-0.74734	-1.7754
C11orf80	0.2598	-1.5379
C11orf84	-0.65791	-2.3911
C11orf85	0.36948	-0.73801
C11orf86	-0.27504	-0.47467
C11orf87	-0.77334	-0.43638
C11orf88	-2.3181	-4.0223
C11orf91	-3.277	-3.1631
C11orf94	-2.5897	-2.7554
C11orf95	-1.6487	-5.1251
C11orf96	-4.0956	-3.1308
C11orf97	-1.32	-2.2129
C11orf98	-1.1156	-2.9107
C12orf10	-3.2644	-4.1451
C12orf29	-1.7885	-1.8807
C12orf4	-1.3316	-1.394
C12orf40	-1.2596	-0.8007
C12orf42	-1.9206	-1.5747
C12orf43	-2.5569	-2.5831
C12orf45	-4.9504	-3.1494
C12orf49	-3.4033	-2.9511
C12orf50	-0.89017	-1.8492
C12orf54	-0.20052	-0.62514
C12orf56	-1.6495	-2.3537
C12orf57	-3.6368	-3.9865
C12orf60	-1.7661	-2.3113
C12orf65	-3.4607	1.6914
C12orf66	-2.1576	-1.7081
C12orf71	-2.4305	-3.3165
C12orf73	-0.50978	-1.8012
C12orf74	-4.0715	-2.9895
C12orf75	-0.29944	0.54989
C12orf76	-2.7946	-2.7454
C12orf77	-0.57142	0.15509
C12orf79	-0.78479	-2.1316
C12orf80	-1.839	-1.2879
C14orf1	-1.5952	-1.5187
C14orf105	0.35867	-0.13541
C14orf119	-0.26596	1.1721
C14orf132	-0.087439	-1.0961
C14orf142	-1.3368	-0.66658
C14orf159	-1.4088	-2.4269
C14orf166	-1.9402	0.18033
C14orf169	-0.21489	0.27102
C14orf177	0.029896	-0.56077
C14orf178	-0.072193	-0.40659
C14orf180	-1.9144	-1.3325
C14orf2	-2.0119	-0.0081024
C14orf28	-0.04458	0.30454
C14orf37	-0.50187	0.99669
C14orf39	-0.50066	0.41007
C14orf79	-1.9602	-1.1073
C14orf80	-7.0203	-7.7748
C14orf93	-0.12962	0.25513
C15orf26	-2.7543	-1.9903
C15orf27	-1.6541	-2.3824
C15orf32	-2.0444	-2.3632
C15orf38-AP3S2	-2.146	-1.6507
C15orf39	-3.6922	-1.3699
C15orf40	-1.1974	-2.0628
C15orf41	-1.9724	-1.8624
C15orf43	-1.1773	-2.0319
C15orf48	-0.97334	0.22678
C15orf52	0.12371	-0.50743
C15orf53	-1.5129	-1.8232
C15orf54	-1.0644	-1.8843
C15orf56	-4.0619	-2.5721
C15orf57	-2.2831	-2.7813
C15orf59	-4.6957	-3.8575
C15orf61	-3.6424	-3.1092
C15orf62	-1.4483	-1.436
C15orf65	-1.5806	-1.2113
C16orf13	-1.9065	-0.19741
C16orf45	-3.0659	-0.37321
C16orf46	-0.14714	1.1808
C16orf47	-1.2588	0.63542
C16orf52	-0.064593	0.47305
C16orf54	-0.51015	1.5355
C16orf58	0.96728	0.80014
C16orf59	-6.3363	-5.6187
C16orf62	-3.4314	-2.7615
C16orf70	1.0269	2.497
C16orf71	-1.1467	0.95759
C16orf72	-0.32139	2.2544
C16orf74	-0.37734	2.2644
C16orf78	1.4159	2.6261
C16orf82	-0.78931	-0.39973
C16orf86	0.22085	2.0014
C16orf87	1.088	2.626
C16orf89	-2.9388	-1.5092
C16orf90	-0.98108	2.516
C16orf91	-2.3464	0.0096989
C16orf92	-1.5116	1.0378
C16orf93	0.84004	3.1509
C16orf95	0.16518	1.8343
C16orf96	-2.4176	0.083376
C16orf97	1.2895	2.12
C17orf100	-1.8235	-1.1677
C17orf102	-3.2979	-2.5709
C17orf104	-0.22609	-1.1911
C17orf105	-0.48282	1.038
C17orf107	-2.7355	-1.9243
C17orf112	-1.4559	-1.7643
C17orf47	-2.2819	-2.1581
C17orf49	-1.5656	-1.6755
C17orf50	-1.1822	-3.0562
C17orf51	-2.2014	-3.9572
C17orf53	-2.0331	-2.2133
C17orf58	-3.955	-4.1336
C17orf59	-0.93569	-1.0834
C17orf62	-3.7563	-3.742
C17orf64	-1.5673	-0.85437
C17orf67	-2.6975	-1.2389
C17orf70	-3.1208	-3.6768
C17orf74	-1.5833	-1.2887
C17orf75	-1.9164	-2.3531
C17orf77	-1.919	-1.672
C17orf78	-2.8308	-1.2911
C17orf80	-1.9267	-2.8433
C17orf82	-4.5322	-4.4579
C17orf85	-1.9664	-1.5728
C17orf89	-4.7668	-10.172
C17orf96	-2.1988	-1.7925
C17orf97	0.38779	-1.3775
C17orf98	-1.0912	-0.79578
C17orf99	-1.3517	-1.5531
C18orf21	-1.4788	-2.9115
C18orf25	-1.1517	-1.8615
C18orf32	-1.8814	-2.1566
C18orf42	0.066968	0.42402
C18orf54	-0.79892	-1.077
C18orf63	-0.62722	-1.3646
C18orf65	-0.77248	-2.7421
C18orf8	0.25325	0.21514
C19orf12	-2.4471	-1.4196
C19orf18	-2.6786	-2.024
C19orf24	-2.1792	-3.0003
C19orf25	-3.1332	-1.8702
C19orf26	-2.3244	-2.8921
C19orf33	-1.374	-2.9996
C19orf35	-1.2902	-3.3119
C19orf38	-2.9161	-1.3588
C19orf40	-4.598	-5.2254
C19orf43	-4.2245	-7.7308
C19orf44	-1.4113	-2.2268
C19orf45	-5.1495	-4.8803
C19orf47	-2.2653	-1.9892
C19orf48	-2.1268	-2.2061
C19orf52	-7.6431	-6.0792
C19orf53	-3.4615	-3.8979
C19orf54	-0.4516	-1.2439
C19orf57	-2.6102	-1.2778
C19orf60	-2.9905	-3.377
C19orf66	-0.89708	-1.5097
C19orf67	-1.6673	-1.8306
C19orf68	-4.9103	-3.3966
C19orf70	-1.9197	-1.3633
C19orf71	-2.1951	-1.9237
C19orf73	-1.5628	-2.6884
C19orf80	-2.9901	-2.4456
C19orf81	-1.4964	-2.05
C19orf84	-1.807	-0.67997
C1D	-1.6884	-2.2985
C1GALT1	-0.84728	-0.67169
C1GALT1C1	-1.8256	-1.329
C1GALT1C1L	-2.2137	-4.912
C1orf100	-3.3582	-2.4909
C1orf101	-3.3289	-3.6525
C1orf105	-3.1108	-1.857
C1orf106	-2.377	-4.1879
C1orf109	-4.6791	-5.4159
C1orf110	0.39312	-1.0941
C1orf111	-1.4348	-1.4971
C1orf112	-0.78031	-2.3681
C1orf115	-0.10082	4.0523
C1orf116	-2.4726	-1.464
C1orf122	-1.764	-2.171
C1orf123	-4.2889	-3.2203
C1orf127	-4.2241	-3.2614
C1orf131	-1.4099	-2.116
C1orf137	-0.81714	-1.6221
C1orf141	-0.56577	-0.76978
C1orf146	0.10975	-0.19077
C1orf158	-2.1683	-2.311
C1orf159	-2.6725	-3.2541
C1orf162	-3.5872	-1.7262
C1orf167	-2.0937	-1.9314
C1orf168	-1.9051	-1.9568
C1orf174	-1.2568	-0.12188
C1orf177	-3.2916	-3.2535
C1orf185	-0.035245	-1.4332
C1orf186	-2.7062	-1.8255
C1orf189	-2.2725	-1.1086
C1orf194	-2.5694	-1.7502
C1orf195	-2.3077	-2.0895
C1orf198	-5.2678	-3.8334
C1orf204	-2.6169	-1.9565
C1orf21	-0.58102	-0.74977
C1orf210	-0.40956	-0.48161
C1orf216	-1.7475	-2.3977
C1orf226	-1.2653	0.67856
C1orf228	-2.5154	-3.0858
C1orf229	-1.3395	-1.2496
C1orf233	-1.2511	-0.77031
C1orf234	-2.185	-0.2112
C1orf27	-1.7548	-1.4057
C1orf43	-0.79	-1.5715
C1orf50	-1.472	-1.7773
C1orf52	-2.0358	-1.0101
C1orf53	-1.9365	-1.2288
C1orf54	-3.1319	-2.6031
C1orf56	-1.8289	-2.6294
C1orf61	-2.2416	-2.9041
C1orf64	-2.3314	-2.9435
C1orf68	-2.9646	-4.0394
C1orf86	-4.1751	-5.1826
C1orf87	-1.1816	-2.0255
C1orf94	-4.4031	-3.4323
C1orf95	-3.341	-4.3364
C1QA	-2.1511	-2.0866
C1QB	-3.0891	-2.4181
C1QBP	-4.322	-1.8843
C1QC	-4.3802	-2.7536
C1QL1	-1.9161	-1.5199
C1QL2	-3.7552	-2.8581
C1QL3	-3.6647	-1.5628
C1QL4	-1.4537	-1.5502
C1QTNF1	-1.921	-1.9509
C1QTNF2	-1.9848	-3.8246
C1QTNF3	-2.1983	-1.1009
C1QTNF4	-1.5596	-1.5037
C1QTNF5	-1.8008	-3.6917
C1QTNF6	-0.97748	0.35617
C1QTNF7	-0.95653	-2.0702
C1QTNF8	-2.5518	-0.70028
C1QTNF9	-3.3235	-3.7168
C1QTNF9B	-3.1686	-3.0724
C1QTNF9B-AS1	-1.7302	-2.1678
C1RL	-1.0477	-0.60675
C1S	-1.0036	-1.3745
C2	-3.4223	-1.8908
C20orf141	0.1891	0.7198
[truncated: 17,113 more rows]

## Sheet: Fig.1G
	EtOH			ACT
WT	3.406	3.379	3.138	2.138	2.536	2
MRPL44KO	1.263	1.926	1.585	1.138	1.766	2
C6ORF203KO	3.104	3.036	3.07	3.138	3.104	2.848

## Sheet: Fig.1H
Suppressors Z-score difference ≥ 3, ACT vs ACTCAP		P-value
Proton-Transporting V-type ATPase, V0 Domain (GO:0033179)		-2.8375638
Mitochondrial Ribosome (GO:0005761)		-2.8799046
Lytic Vacuole Membrane (GO:0098852)		-3.1867253
Vacuolar Proton-Transporting V-type ATPase, V1 Domain (GO:0000221)		-5.7112911
Proton-Transporting V-type ATPase, V1 Domain (GO:0033180)		-5.7112911
Mitochondrial Matrix (GO:0005759)		-6.2151986
Proton-Transporting V-type ATPase Complex (GO:0033176)		-7.3524523
Vacuolar Proton-Transporting V-type ATPase Complex (GO:0016471)		-8.5691026
Mitochondrial Membrane (GO:0031966)		-8.9785834
Organelle Inner Membrane (GO:0019866)		-9.2257083
Mitochondrial Inner Membrane (GO:0005743)		-10.642983

## Sheet: Fig.2A
	ETOH|z	treatment ACT|z
ATP6AP1	-6.8461	2.0318
ATP6AP1L	-3.6094	-2.4253
ATP6AP2	-5.3522	1.6271
ATP6V0A1	-3.0132	-3.2202
ATP6V0A2	-0.9378	-1.0571
ATP6V0A4	-3.594	-3.6579
ATP6V0B	-6.8988	-2.1404
ATP6V0C	-8.3947	-2.3641
ATP6V0D1	-1.0638	2.0602
ATP6V0D2	-0.94494	-0.11966
ATP6V0E1	-3.0158	-2.4264
ATP6V0E2	-4.362	-1.8291
ATP6V1A	-9.494	-1.0597
ATP6V1B1	-2.2918	-1.3509
ATP6V1B2	-6.9685	-2.0789
ATP6V1C1	-6.9389	1.3152
ATP6V1C2	-2.4135	-2.767
ATP6V1D	-5.0647	-2.3668
ATP6V1E1	-5.8683	-2.1292
ATP6V1E2	-3.2692	-3.6324
ATP6V1F	-6.7786	-1.1736
ATP6V1G1	-5.8685	-0.22615
ATP6V1G2	-0.95059	0.31406
ATP6V1G3	-2.4121	-2.7306
ATP6V1H	-3.3736	0.28986
ATP7A	-3.266	-1.2422
ATP7B	-0.90727	-1.0654
ATP8A1	-0.14185	-1.37
ATP8A2	-1.4241	0.39499
ATP8B1	-1.6961	-2.2158
ATP8B2	-3.8069	-2.6002
ATP8B3	-2.3522	-3.3184
ATP8B4	-0.57099	-0.24605
ATP9A	-3.2778	-0.5518
ATP9B	-0.084455	-0.85736
ATPAF1	-3.308	-2.7565
ATPAF2	-6.1948	-6.3106
ATPIF1	-1.859	-2.2109
ATR	-2.5955	-3.6045
ATRAID	1.6528	-0.89407
ATRIP	-4.395	-4.8793
ATRN	0.48584	0.93511
ATRNL1	-2.1508	-3.105
ATRX	-4.6865	-4.4793
ATXN1	-1.4326	-1.2283
ATXN10	-6.6229	-6.7832
ATXN1L	-0.028718	4.8918
ATXN2	-0.48503	-0.14583
ATXN2L	-4.1314	-2.408
ATXN3	-2.3662	-0.091144
ATXN3L	-1.4627	-1.223
ATXN7	-1.3715	-2.0687
ATXN7L1	-3.414	-2.4855
ATXN7L2	-3.0154	-2.2188
ATXN7L3	-4.7934	-4.7026
ATXN7L3B	-3.745	-3.5287
AUH	-0.85485	-0.049769
AUNIP	-1.7978	-1.2883
AUP1	-0.12367	0.19805
AURKA	0.41101	0.13948
AURKAIP1	-5.2282	-4.3739
AURKB	-3.8062	-4.4263
AURKC	-2.7397	-1.3244
AUTS2	-0.81656	-0.48045
AVEN	-2.7656	-2.3943
AVIL	-2.5163	-3.754
AVL9	-1.286	-1.6597
AVP	1.074	0.2381
AVPI1	-0.51239	-2.9592
AVPR1A	-1.7881	-1.1133
AVPR1B	-3.1578	-1.1643
AVPR2	-2.6519	-1.6031
AWAT1	-0.92712	0.014959
AWAT2	-0.61412	-0.74736
AXDND1	-5.1274	-3.8096
AXIN1	-2.6867	-0.027612
AXIN2	-3.398	-2.8506
AXL	-0.35809	-2.569
AZGP1	-2.2964	-2.2019
AZI2	0.28796	-0.38604
AZIN1	-1.8186	-1.845
AZIN2	-4.256	-2.4892
AZU1	-4.0408	-2.6182
B2M	-2.2791	-0.83308
B3GALNT1	-0.10933	0.096248
B3GALNT2	-3.6371	-0.90471
B3GALT1	-0.81594	-2.1409
B3GALT2	-1.8312	-0.19856
B3GALT4	-1.703	1.2145
B3GALT5	-1.899	-0.056515
B3GALT6	-2.9941	-2.2762
B3GALTL	-1.817	-2.7311
B3GAT1	-0.12352	-0.28125
B3GAT2	-2.1644	-0.38195
B3GAT3	-6.1052	-4.9523
B3GNT2	-0.98401	-2.3883
B3GNT3	-1.3162	-0.19572
B3GNT4	-4.2641	-2.9816
B3GNT5	-3.9329	-2.7052
B3GNT6	-1.9431	-3.7006
B3GNT7	-2.1058	-3.7046
B3GNT8	-3.7682	-2.1492
B3GNT9	-1.1517	2.205
B3GNTL1	-2.6121	-2.9813
B4GALNT1	-2.68	-0.03091
B4GALNT2	-1.9182	-0.60505
B4GALNT3	-2.2697	-0.65104
B4GALNT4	-0.81151	-0.40525
B4GALT1	-0.9177	0.39141
B4GALT2	-3.5266	-3.1567
B4GALT3	-3.6903	-2.5711
B4GALT4	-4.4922	-3.2143
B4GALT5	-3.0481	-1.2481
B4GALT6	-0.49319	-0.31766
B4GALT7	-5.3525	-6.2505
B4GAT1	-1.8143	-3.9275
B9D1	-3.3696	-1.1099
B9D2	-2.7512	-4.1791
BAALC	-0.53702	-0.72144
BAAT	-0.1465	-1.4279
BABAM1	-3.0877	-2.5149
BACE1	-2.8365	-2.718
BACE2	-1.5468	-0.50184
BACH1	-2.4495	-1.9491
BACH2	-0.099121	0.39841
BAD	-2.8727	-1.9941
BAG1	0.094246	0.33229
BAG2	-1.7888	1.0521
BAG3	-1.8672	-3.3169
BAG4	-1.7451	-2.4765
BAG5	-1.9993	-0.0058878
BAG6	-4.4443	-1.0875
BAGE2	-4.303	-3.3192
BAHCC1	-4.8087	-4.9112
BAHD1	-1.5192	-2.6645
BAIAP2	-3.7046	-3.1951
BAIAP2L1	-0.16811	0.21935
BAIAP2L2	-2.2938	-0.30502
BAIAP3	-1.5983	0.49998
BAK1	-1.6802	-0.12983
BAMBI	-1.0723	-1.4093
BANF1	-2.1799	-2.4585
BANF2	-1.6265	0.87424
BANK1	-2.1523	-3.0708
BANP	-4.7679	-3.6116
BAP1	-5.7059	-4.4597
BARD1	-5.617	-4.946
BARHL1	-3.337	-1.5234
BARHL2	-0.40698	-0.8829
BARX1	-3.2648	-4.4787
BARX2	-0.83726	-2.341
BASP1	0.34005	-0.358
BATF	-1.4571	0.81912
BATF2	-1.4434	-3.6122
BATF3	-3.6563	-2.3628
BAX	-2.2657	-1.4849
BAZ1A	-1.2562	1.0335
BAZ1B	-4.9715	-3.2739
BAZ2A	-2.4394	-3.1982
BAZ2B	-1.8624	0.10974
BBC3	-3.0596	-2.048
BBIP1	-2.0319	-1.1699
BBOX1	-0.70834	0.45616
BBS1	-1.7024	-3.3698
BBS10	-1.0239	-1.9876
BBS12	-0.2356	0.67491
BBS2	-1.9046	2.4399
BBS4	-0.48637	-0.75112
BBS5	-2.2085	-2.3138
BBS7	-0.83379	-1.3218
BBS9	-1.1879	-1.1019
BBX	-2.5463	0.74162
BCAM	-1.9602	-1.3749
BCAN	-2.3375	-1.9891
BCAP29	-3.7546	-2.7982
BCAP31	-4.8799	-5.0528
BCAR1	-0.27268	-0.31394
BCAR3	-2.5634	-2.4316
BCAS1	-2.0369	1.1919
BCAS2	-3.3999	-0.90836
BCAS3	-0.8432	-3.1261
BCAS4	-1.3361	-2.5515
BCAT1	-2.2538	-3.0226
BCAT2	-3.1863	-2.8982
BCCIP	-0.72159	-0.038492
BCDIN3D	-1.3105	-1.0526
BCHE	-0.066453	1.1877
BCKDHA	-3.2342	-1.7668
BCKDHB	-0.0061865	-1.6109
BCKDK	-5.2935	0.42917
BCL10	-1.5987	-0.4782
BCL11A	-5.138	-1.3098
BCL11B	-1.9211	-1.045
BCL2	-0.11663	-0.84773
BCL2A1	-4.1045	-4.0818
BCL2L1	-1.6306	-1.297
BCL2L10	-1.022	-0.22582
BCL2L11	-1.7958	-1.2978
BCL2L12	-4.9296	-4.4805
BCL2L13	-1.5299	-0.86187
BCL2L14	-2.2905	-0.59973
BCL2L15	-2.8281	-1.9537
BCL2L2	-2.9085	-1.3878
BCL2L2-PABPN1	-2.7763	-1.5235
BCL3	-3.4826	-1.8703
BCL6	-1.7615	-1.8499
BCL6B	-2.9841	-1.7412
BCL7A	-3.0242	-1.6989
BCL7B	-1.9703	-2.4503
BCL7C	-1.455	2.3956
BCL9	-0.3843	0.36302
BCL9L	-1.9593	-3.9612
BCLAF1	-2.4096	-0.95004
BCO1	-0.3219	1.3763
BCO2	-0.4189	-0.72955
BCOR	-1.5819	-1.8117
BCORL1	-1.4767	-1.2079
BCR	-0.8331	0.0084426
BCS1L	-3.6241	-6.1129
BDH1	-2.0954	-2.2622
BDH2	-1.9184	-1.1709
BDKRB1	-3.2329	-1.1306
BDKRB2	-1.037	0.79571
BDP1	-0.3871	0.040069
BEAN1	0.28299	3.1828
BECN1	-6.3293	-2.9644
BECN2	-1.6015	-2.1064
BEGAIN	-1.9357	-2.6689
BEND2	-1.99	-0.30802
BEND3	-7.7914	-2.2983
BEND4	0.15809	-0.0015314
BEND5	-0.76477	-1.6538
BEND6	-0.38688	-1.7938
BEND7	-0.48518	0.48174
BEST1	-1.6522	-1.4426
BEST2	-1.8276	-0.70796
BEST3	-2.7605	-2.0569
BEST4	-0.79677	-0.67644
BET1	-1.6312	0.29418
BET1L	-3.1633	-2.6115
BEX1	-1.0406	-2.6627
BEX2	-0.76749	0.36843
BEX4	-2.2	-1.6107
BEX5	-3.813	-2.0597
BFAR	-1.9387	1.3221
BFSP1	-1.5323	-0.17754
BFSP2	-3.8033	-2.5083
BGLAP	-2.8232	-1.2267
BGN	-1.2725	-2.8987
BHLHA15	-0.94552	-0.79336
BHLHA9	-2.3852	-1.1727
BHLHB9	-0.27136	-1.076
BHLHE22	-2.2636	-2.6118
BHLHE23	-1.5613	-0.98467
BHLHE40	-0.50392	-1.0717
BHLHE41	-3.6579	-0.87728
BHMT	-1.6856	-3.4022
BHMT2	-1.0533	-1.9647
BICC1	-2.8959	-0.81874
BICD1	-3.9443	-3.0493
BICD2	-3.7982	-2.3579
BID	-0.59349	-2.6774
BIK	-1.537	-1.892
BIN1	-3.9838	-2.5861
BIN2	-2.9636	-3.1786
BIN3	-2.0676	-3.0555
BIRC2	-2.5377	-4.5669
BIRC3	-1.1857	-0.049705
BIRC5	-4.0142	-3.3658
BIRC6	-2.2283	-4.0107
BIRC7	-2.6674	-3.6035
BIRC8	-3.7655	-2.1579
BIVM	-0.6718	-0.21603
BIVM-ERCC5	-0.2076	-0.84296
BLCAP	-0.2545	0.58678
BLID	-1.6482	-0.5229
BLK	-1.073	-0.50176
BLM	-3.3355	-2.5425
BLMH	-3.18	-1.0584
BLNK	-3.0801	-2.5091
BLOC1S1	-2.1072	-3.5402
BLOC1S2	-2.7048	-3.0423
BLOC1S3	-2.4127	-1.4555
BLOC1S4	-0.67562	-2.0654
BLOC1S5	-1.049	0.11044
BLOC1S6	-1.5741	-1.4407
BLVRA	-1.0231	0.24394
BLVRB	-2.7182	-0.84189
BLZF1	-2.1023	-0.89967
BMF	-3.1637	-3.4055
BMI1	0.35468	-0.70355
BMP1	-1.3813	-2.0948
BMP10	-2.5479	-2.6174
BMP15	-3.1185	-1.4908
BMP2	-0.20539	-0.53812
BMP2K	0.45089	2.3048
BMP3	-2.1227	-1.7976
BMP4	0.77258	2.6446
BMP5	-1.9795	-0.81821
BMP6	-2.2601	-2.1495
BMP7	-1.2737	0.87965
BMP8A	-1.6729	-2.199
BMP8B	-2.1177	-3.6643
BMPER	-0.71445	-1.7665
BMPR1A	-0.91046	-0.34143
BMPR1B	-1.5492	-1.1249
BMPR2	-2.604	-3.1691
BMS1	-4.2431	-2.0311
BMX	-1.6461	-1.9728
BNC1	-2.8462	-0.19203
BNC2	-3.2819	-4.0448
BNIP1	-4.3452	-3.3691
BNIP2	-1.8361	-3.3344
BNIP3	-1.3596	-1.5779
BNIP3L	-1.6763	-1.1192
BNIPL	-3.4809	-3.3008
BOC	-1.0189	-1.3507
BOD1	-3.0145	-4.6254
BOD1L1	-2.4901	-1.1878
BOD1L2	-2.1283	-3.8483
BOK	-1.4416	-3.2165
BOLA1	-3.4018	-2.9155
BOLA2	-2.5288	0.93736
BOLA2B	-2.766	1.5986
BOLA3	-2.6592	-0.008647
BOLL	-2.1777	0.024832
BOP1	-4.8705	-3.3144
BORA	-3.6964	-2.2197
BPGM	-2.7815	-3.0321
BPHL	-3.349	-2.4571
BPI	-0.92928	1.0977
BPIFA1	-0.21969	0.30353
BPIFA2	-1.7912	-0.023953
BPIFA3	-1.952	-1.4686
BPIFB1	-1.5913	-0.71883
BPIFB2	1.2937	1.7717
BPIFB3	-0.4676	0.55483
BPIFB4	1.1006	0.050169
BPIFB6	1.2905	1.6293
BPIFC	0.17817	-1.3027
BPNT1	-2.13	-2.0102
BPTF	-7.0021	-4.6598
BPY2	0.9306	-0.79528
BPY2B	-1.0817	-0.60608
BPY2C	0.052973	-0.27437
BRAF	-3.6008	-4.2725
BRAP	-1.7747	-1.9916
BRAT1	-4.6645	-5.2566
BRCA1	-5.6061	-5.246
BRCA2	-6.9288	-4.6139
BRCC3	-2.0027	-0.85211
BRD1	-1.6685	-0.27057
BRD2	-2.2789	-2.0428
BRD3	-3.8189	-3.6908
BRD4	-1.0049	1.2595
BRD7	-3.4778	1.3804
BRD8	-4.9255	-4.693
BRD9	0.036673	-2.6666
BRDT	-2.1109	-2.1855
BRE	-2.0807	-3.5577
BRF1	-5.1101	-4.0742
BRF2	-0.3823	-1.5272
BRI3	-1.0023	-0.90672
BRI3BP	-1.97	-1.3912
BRICD5	-3.0508	0.93871
BRINP1	-0.96543	-0.10706
BRINP2	-1.6523	-2.2681
BRINP3	-0.04276	-1.104
BRIP1	-3.8371	-3.6511
BRIX1	-1.6837	-1.1072
BRK1	-1.4739	-3.9198
BRMS1	-1.0678	-2.127
BRMS1L	-2.1999	-0.13003
BROX	0.36038	0.28369
BRPF1	0.65039	-0.042148
BRPF3	-0.014841	-1.6269
BRS3	-1.2137	-0.54154
BRSK1	-2.1578	-1.4772
BRSK2	-3.897	-3.3137
BRWD1	-1.3028	1.0695
BRWD3	-2.7825	-1.7576
BSCL2	-2.0366	-3.1337
BSDC1	-3.1355	-2.9788
BSG	-3.6528	-4.5737
BSN	-0.89586	-0.97651
BSND	-3.105	-2.3688
BSPH1	-0.79515	-2.4822
BSPRY	-1.3685	-1.7492
BST1	-1.4246	-1.1237
BST2	-2.815	-2.0248
BSX	-0.54771	0.55285
BTAF1	-3.6124	-2.9033
BTBD1	-1.0219	-2.4635
BTBD10	-0.48666	0.016365
BTBD11	-5.0712	-4.8389
BTBD16	-1.4072	-1.486
BTBD17	-1.2594	-1.6113
BTBD18	-1.5068	-2.1973
BTBD19	-2.0646	-2.6563
BTBD2	-2.7545	-0.68596
BTBD3	-0.017899	-1.2641
BTBD6	-1.2161	-0.59651
BTBD7	-3.2292	-0.94388
BTBD8	-0.29934	0.71094
BTBD9	-0.53688	-1.18
BTC	0.9114	-0.58963
BTD	-0.41879	-0.85927
BTF3	-4.2775	-4.2121
BTF3L4	-4.1265	-5.0944
BTG1	-2.6441	-0.49688
BTG2	-3.9651	-3.0196
BTG3	0.73699	0.9107
BTG4	0.17518	0.13622
BTK	-1.4388	-1.0123
BTLA	-0.96339	-0.34988
BTN1A1	-1.0457	-0.26308
BTN2A1	-2.5148	-1.063
BTN2A2	-3.0271	-1.3642
BTN3A1	-3.0147	-1.5362
BTN3A2	-0.0046341	1.5189
BTN3A3	-2.7793	-0.61039
BTNL10	-2.7224	-2.8877
BTNL2	-3.078	-2.6784
BTNL3	-0.75121	0.82753
BTNL8	-2.8453	-3.3218
BTNL9	-4.0382	-4.5756
BTRC	-2.231	-2.8048
BUB1	-0.96543	-1.5089
BUB1B	-2.2054	-2.6225
BUB3	-4.3545	-2.9353
BUD13	-1.2419	-2.2571
BUD31	-4.4477	-4.0197
BVES	-1.6414	0.38075
BYSL	-1.3275	-0.62942
BZRAP1	-2.4695	-2.6662
BZW1	-3.8796	-4.8668
BZW2	-2.706	-1.8587
C10orf10	-2.8328	-1.8633
C10orf105	-1.4278	-1.7119
C10orf107	-0.9257	-1.1393
C10orf111	-1.0182	-0.9774
C10orf113	-2.3136	-1.7556
C10orf12	-3.5263	-0.16097
C10orf120	-3.2429	-4.7501
C10orf126	-1.5154	-1.74
C10orf128	-3.2561	-2.9451
C10orf131	-1.1527	-3.4675
C10orf142	-4.9957	-2.9279
C10orf2	-10.593	-7.5731
C10orf25	-4.9423	-3.3047
C10orf32	-2.6234	-4.5096
C10orf35	-3.8116	-3.7982
C10orf53	-3.1103	-1.8855
C10orf54	-2.716	-2.5747
C10orf55	-2.9494	-2.7885
C10orf62	-5.0316	-0.63147
C10orf67	0.9147	0.99101
C10orf71	-4.277	-3.1741
C10orf76	-3.9317	-2.0439
C10orf82	-3.1479	-2.4162
C10orf88	-3.6618	-2.7676
C10orf90	-1.0602	0.334
C10orf91	-3.9818	-3.4109
C10orf95	-3.7996	-2.5682
C10orf99	-1.0486	-0.97429
C11orf1	-1.9527	-4.5155
C11orf16	-0.98609	-1.0758
C11orf21	-3.4912	-3.2795
C11orf24	-0.26127	-0.13657
C11orf30	-2.4496	-2.7117
C11orf31	-1.5249	-1.2522
C11orf40	-0.12761	-0.70078
C11orf42	-2.1318	-1.9444
C11orf44	-0.10418	0.26759
C11orf45	-0.67671	0.15643
C11orf49	-1.7583	-0.71402
C11orf52	-0.96112	-2.9601
C11orf53	-2.2151	-0.52581
C11orf54	-0.91946	-1.4966
C11orf57	-5.2923	-6.3788
C11orf58	-1.1107	-1.6219
C11orf63	0.39421	-1.1762
C11orf65	-0.62142	-0.47506
C11orf68	-2.1211	-3.0281
C11orf70	-1.499	-2.3122
C11orf71	-2.6596	-4.4277
C11orf73	-2.0954	-1.6597
C11orf74	-2.0383	-1.7754
C11orf80	0.45731	-1.5379
C11orf84	0.47807	-2.3911
C11orf85	1.2099	-0.73801
C11orf86	-0.46028	-0.47467
C11orf87	-0.30851	-0.43638
C11orf88	-0.89969	-4.0223
C11orf91	-2.5459	-3.1631
C11orf94	-2.9933	-2.7554
C11orf95	-3.2113	-5.1251
C11orf96	-1.8858	-3.1308
C11orf97	-0.73987	-2.2129
C11orf98	-2.3656	-2.9107
C12orf10	-3.2725	-4.1451
C12orf29	-1.4482	-1.8807
C12orf4	-1.8924	-1.394
C12orf40	-1.9896	-0.8007
C12orf42	-2.913	-1.5747
C12orf43	-2.3329	-2.5831
C12orf45	-3.139	-3.1494
C12orf49	-4.3636	-2.9511
C12orf50	-1.8272	-1.8492
C12orf54	-3.0152	-0.62514
C12orf56	-2.8443	-2.3537
C12orf57	-3.2141	-3.9865
C12orf60	-1.6441	-2.3113
C12orf65	-4.5846	1.6914
C12orf66	-1.5117	-1.7081
C12orf71	-1.1684	-3.3165
C12orf73	0.14526	-1.8012
C12orf74	-2.7495	-2.9895
C12orf75	1.5597	0.54989
C12orf76	-4.2601	-2.7454
C12orf77	-0.07969	0.15509
C12orf79	-2.8742	-2.1316
C12orf80	-2.655	-1.2879
C14orf1	-2.8476	-1.5187
C14orf105	-1.3161	-0.13541
C14orf119	-1.3354	1.1721
C14orf132	-0.9398	-1.0961
C14orf142	-3.5395	-0.66658
C14orf159	-2.119	-2.4269
C14orf166	-1.6183	0.18033
C14orf169	-1.3235	0.27102
C14orf177	-1.5676	-0.56077
C14orf178	-0.22357	-0.40659
C14orf180	-1.7482	-1.3325
C14orf2	-1.886	-0.0081024
C14orf28	-1.5462	0.30454
C14orf37	0.75423	0.99669
C14orf39	0.036544	0.41007
C14orf79	-1.305	-1.1073
C14orf80	-10.035	-7.7748
C14orf93	-1.7119	0.25513
C15orf26	-2.2253	-1.9903
C15orf27	-2.3552	-2.3824
C15orf32	-1.3837	-2.3632
C15orf38-AP3S2	-2.0877	-1.6507
C15orf39	-6.1385	-1.3699
C15orf40	-1.6279	-2.0628
C15orf41	-6.0738	-1.8624
C15orf43	-1.7633	-2.0319
C15orf48	-1.3549	0.22678
C15orf52	-0.72677	-0.50743
C15orf53	-1.418	-1.8232
C15orf54	-1.0416	-1.8843
C15orf56	-1.9142	-2.5721
C15orf57	-2.704	-2.7813
C15orf59	-3.8862	-3.8575
C15orf61	-2.6069	-3.1092
C15orf62	-1.1685	-1.436
C15orf65	-1.1443	-1.2113
C16orf13	-3.5177	-0.19741
C16orf45	-4.7277	-0.37321
C16orf46	-0.79276	1.1808
C16orf47	-2.1307	0.63542
C16orf52	-0.063784	0.47305
C16orf54	-2.0197	1.5355
C16orf58	0.32049	0.80014
C16orf59	-7.2595	-5.6187
C16orf62	-4.3785	-2.7615
C16orf70	0.69576	2.497
C16orf71	-2.29	0.95759
C16orf72	-0.78256	2.2544
C16orf74	-1.3125	2.2644
C16orf78	-1.1386	2.6261
C16orf82	-1.7515	-0.39973
C16orf86	-2.5979	2.0014
C16orf87	0.14445	2.626
C16orf89	-3.4094	-1.5092
C16orf90	-2.2428	2.516
C16orf91	-3.8724	0.0096989
C16orf92	-2.0067	1.0378
C16orf93	-1.3392	3.1509
C16orf95	-1.1719	1.8343
C16orf96	-2.2543	0.083376
C16orf97	1.22	2.12
C17orf100	-1.8889	-1.1677
C17orf102	-5.7026	-2.5709
C17orf104	-1.0912	-1.1911
C17orf105	-1.0598	1.038
C17orf107	-4.8904	-1.9243
C17orf112	-1.27	-1.7643
C17orf47	-5.1072	-2.1581
C17orf49	-2.1644	-1.6755
C17orf50	-2.5316	-3.0562
C17orf51	-2.3487	-3.9572
C17orf53	-2.9803	-2.2133
C17orf58	-3.7931	-4.1336
C17orf59	-3.0897	-1.0834
C17orf62	-5.3225	-3.742
C17orf64	-3.8352	-0.85437
C17orf67	-1.6544	-1.2389
C17orf70	-5.842	-3.6768
C17orf74	-1.839	-1.2887
C17orf75	-5.1466	-2.3531
C17orf77	-1.4497	-1.672
C17orf78	-2.5656	-1.2911
C17orf80	-2.134	-2.8433
C17orf82	-4.9339	-4.4579
C17orf85	-2.7232	-1.5728
C17orf89	-8.189	-10.172
C17orf96	-2.552	-1.7925
C17orf97	0.28422	-1.3775
C17orf98	-1.4806	-0.79578
C17orf99	-1.3956	-1.5531
C18orf21	-3.1022	-2.9115
C18orf25	-1.5187	-1.8615
C18orf32	-1.4548	-2.1566
C18orf42	1.1427	0.42402
C18orf54	0.49074	-1.077
C18orf63	-0.37765	-1.3646
C18orf65	0.045794	-2.7421
C18orf8	0.94144	0.21514
C19orf12	-1.302	-1.4196
C19orf18	-2.8548	-2.024
C19orf24	-2.876	-3.0003
C19orf25	-2.2155	-1.8702
C19orf26	-3.923	-2.8921
C19orf33	-3.6876	-2.9996
C19orf35	-3.0179	-3.3119
C19orf38	-1.1427	-1.3588
C19orf40	-8.2445	-5.2254
C19orf43	-2.9424	-7.7308
C19orf44	-2.7044	-2.2268
C19orf45	-3.1788	-4.8803
C19orf47	-3.2916	-1.9892
C19orf48	-1.3018	-2.2061
C19orf52	-6.175	-6.0792
C19orf53	-5.7643	-3.8979
C19orf54	-2.7161	-1.2439
C19orf57	-2.3084	-1.2778
C19orf60	-2.573	-3.377
C19orf66	-2.4559	-1.5097
C19orf67	-1.0526	-1.8306
C19orf68	-5.2052	-3.3966
C19orf70	-2.8602	-1.3633
C19orf71	-2.437	-1.9237
C19orf73	-2.8896	-2.6884
C19orf80	-2.6445	-2.4456
C19orf81	-1.802	-2.05
C19orf84	-1.5505	-0.67997
C1D	-2.1813	-2.2985
C1GALT1	-1.3772	-0.67169
C1GALT1C1	-2.6785	-1.329
C1GALT1C1L	-3.5387	-4.912
C1orf100	-2.7259	-2.4909
C1orf101	-2.6832	-3.6525
C1orf105	-1.3049	-1.857
C1orf106	-3.5886	-4.1879
C1orf109	-5.9955	-5.4159
C1orf110	-0.75685	-1.0941
C1orf111	-1.8485	-1.4971
C1orf112	-1.1725	-2.3681
C1orf115	-1.4197	4.0523
C1orf116	-1.933	-1.464
C1orf122	-2.1506	-2.171
C1orf123	-3.8614	-3.2203
C1orf127	-3.8546	-3.2614
C1orf131	-2.3037	-2.116
C1orf137	-2.1107	-1.6221
C1orf141	-0.7324	-0.76978
C1orf146	-1.2325	-0.19077
C1orf158	-0.4006	-2.311
C1orf159	-2.9864	-3.2541
C1orf162	-3.0753	-1.7262
C1orf167	-1.2581	-1.9314
C1orf168	-2.9429	-1.9568
C1orf174	-1.5023	-0.12188
C1orf177	-4.8784	-3.2535
C1orf185	-2.336	-1.4332
C1orf186	-0.24639	-1.8255
C1orf189	-2.4396	-1.1086
C1orf194	-1.9938	-1.7502
C1orf195	-0.40462	-2.0895
C1orf198	-3.9604	-3.8334
C1orf204	-2.4105	-1.9565
C1orf21	0.40903	-0.74977
C1orf210	-1.7125	-0.48161
C1orf216	-1.9861	-2.3977
C1orf226	-1.5609	0.67856
C1orf228	-2.4867	-3.0858
C1orf229	-1.3725	-1.2496
C1orf233	-2.3277	-0.77031
C1orf234	-0.70467	-0.2112
C1orf27	-2.5842	-1.4057
C1orf43	0.41305	-1.5715
C1orf50	-1.8967	-1.7773
C1orf52	-1.2794	-1.0101
C1orf53	-2.0403	-1.2288
C1orf54	-3.2541	-2.6031
C1orf56	-3.3036	-2.6294
C1orf61	-3.402	-2.9041
C1orf64	-3.9348	-2.9435
C1orf68	-3.936	-4.0394
C1orf86	-4.2381	-5.1826
C1orf87	-2.0345	-2.0255
C1orf94	-3.4889	-3.4323
C1orf95	-3.5745	-4.3364
C1QA	-0.66075	-2.0866
C1QB	-2.9205	-2.4181
C1QBP	-6.4396	-1.8843
C1QC	-3.0947	-2.7536
C1QL1	-2.303	-1.5199
C1QL2	-2.346	-2.8581
C1QL3	-1.3273	-1.5628
C1QL4	-2.4268	-1.5502
C1QTNF1	-2.9713	-1.9509
C1QTNF2	-1.0755	-3.8246
C1QTNF3	-3.4433	-1.1009
C1QTNF4	0.22414	-1.5037
C1QTNF5	-2.7544	-3.6917
C1QTNF6	-2.1752	0.35617
C1QTNF7	-1.5012	-2.0702
C1QTNF8	-2.964	-0.70028
C1QTNF9	-4.5492	-3.7168
C1QTNF9B	-3.3058	-3.0724
C1QTNF9B-AS1	-3.3596	-2.1678
C1RL	-1.2612	-0.60675
C1S	-1.225	-1.3745
C2	-4.7275	-1.8908
C20orf141	-0.36928	0.7198
C20orf144	-1.5236	-0.93802
C20orf173	1.2768	0.091108
C20orf194	-1.1351	-0.24491
C20orf195	-2.1527	-1.645
C20orf196	-4.1146	-3.1423
C20orf197	-0.47111	-1.0673
C20orf202	-1.5341	-0.088929
C20orf203	-1.1564	-0.036573
C20orf24	-1.1078	-1.7499
C20orf27	-1.1393	0.50428
C20orf62	-0.71004	0.69581
C20orf78	-0.91983	-2.2422
C20orf85	0.48101	0.47568
C20orf96	0.081585	1.3916
C21orf140	-1.0564	1.2691
C21orf2	-1.643	-0.31884
C21orf33	-2.4705	-1.5644
C21orf58	-2.6038	-0.88875
C21orf59	-3.1839	-2.5128
C21orf62	-0.69402	-0.38044
C21orf91	0.43149	1.561
C22orf15	-2.126	-1.7114
C22orf23	-2.0323	0.1089
C22orf24	0.0748	1.1006
C22orf29	-3.261	-1.9636
C22orf31	-0.59285	0.48919
C22orf34	-2.6135	-3.38
C22orf39	-1.9975	-1.6812
C22orf42	-2.8049	-1.7917
C22orf46	-1.1423	-2.482
C2CD2	-3.2234	-0.8322
C2CD2L	-0.74255	-1.9009
C2CD3	-0.11644	1.4873
C2CD4A	-2.7105	-1.3181
C2CD4B	1.0316	0.40015
C2CD4C	-1.8044	-2.2443
C2CD4D	-1.792	-2.055
C2CD5	0.23119	0.07152
C2orf15	0.69454	-1.3812
C2orf16	-0.033758	2.2991
C2orf27A	-2.5259	-1.4356
C2orf27B	-3.2963	-3.1589
C2orf40	-2.1544	-1.8178
C2orf42	-1.7117	-1.2074
C2orf44	-3.8779	-2.8094
C2orf47	-4.2954	-2.2152
C2orf48	-3.9999	-3.9022
C2orf49	-3.816	-1.854
C2orf50	0.29544	-0.76214
C2orf54	-3.5034	-2.8342
C2orf57	-2.4548	-2.3883
C2orf61	-1.7962	-2.1146
C2orf66	-2.1108	-2.4751
C2orf68	-3.2303	-1.4759
C2orf69	-2.6015	-0.17383
C2orf70	-1.2611	-0.77803
C2orf71	-1.061	0.20626
C2orf72	-0.035663	-2.787
C2orf73	-1.2079	-0.043636
C2orf74	0.56683	2.362
C2orf76	0.67047	0.28039
C2orf78	-3.5707	-4.4761
C2orf80	-1.9773	-1.6809
C2orf81	-2.8138	-0.87024
C2orf82	-1.5142	-3.7579
C2orf83	-2.6549	-4.1978
C2orf88	-0.82938	-0.3411
C2orf91	-1.6888	-2.0166
C3	-4.83	-2.1278
C3AR1	-2.0767	-3.1243
C3orf14	-1.383	-1.1635
C3orf17	-5.9256	-3.9803
C3orf18	-3.5841	-0.8986
C3orf20	-2.0361	-1.7552
C3orf22	-1.681	-0.39475
C3orf30	-0.5564	-0.52863
C3orf33	-0.68235	0.37398
C3orf35	-1.4655	-1.5725
C3orf36	-4.0583	-1.8373
C3orf38	-1.6336	-1.4037
C3orf52	-0.65433	0.22645
C3orf56	-2.979	-2.4244
C3orf58	-1.818	-1.0401
C3orf62	-0.51534	-0.50635
C3orf67	-2.2824	-0.98377
C3orf70	-0.93273	-1.4955
C3orf79	1.0443	-0.74536
C3orf80	-3.4836	-1.279
C3orf84	-2.7138	-3.8219
C4A	-0.34755	-0.74245
C4B	0.50254	-0.47548
C4BPA	-2.1302	-2.0468
C4BPB	-3.0241	-2.2088
C4orf17	-0.9093	-0.64996
C4orf19	-1.0913	0.28799
C4orf22	-1.2344	0.58463
C4orf26	-2.0877	-0.3656
C4orf27	-2.3816	-0.84584
C4orf29	-0.79832	-1.2614
C4orf3	-1.2509	-2.3806
C4orf32	-1.9759	-1.7246
C4orf33	-0.26102	-0.40737
C4orf36	-0.74261	-1.528
C4orf45	1.6322	-0.56095
C4orf46	-1.1166	-2.2342
C4orf47	-0.29927	-1.1336
C4orf48	-1.1978	-1.2032
C4orf51	-1.7318	-1.9531
C5	-0.23767	-0.70432
C5AR1	-3.5531	-3.7559
C5AR2	-3.3066	-2.4768
C5orf15	-3.3346	-3.8646
C5orf22	-2.8487	-3.1885
C5orf24	-2.4935	-1.8857
C5orf28	-0.89855	-1.8976
C5orf30	-1.2836	-1.2849
C5orf34	-0.52076	-2.8755
C5orf38	-2.324	-3.6342
C5orf42	-1.4028	-2.3702
C5orf45	-1.9117	-3.5921
C5orf46	-1.7183	-0.47617
C5orf47	-2.6027	-2.1998
C5orf49	-0.83778	-3.1771
C5orf51	-1.7218	-1.7659
C5orf52	-2.0184	0.15548
C5orf63	-2.5072	-3.5966
C5orf64	0.60681	0.18908
C5orf66	-3.647	-4.078
C5orf67	-1.8828	-0.8217
C6	-1.2063	-0.48581
C6orf1	-1.1766	0.24648
C6orf10	0.78454	0.54229
C6orf106	-1.9038	-2.0089
C6orf118	-2.9901	-2.5222
C6orf120	-3.1623	-3.8366
C6orf132	-2.0365	-0.08069
C6orf136	-2.2773	-1.0463
C6orf141	-1.093	1.0898
C6orf15	-1.1093	0.23825
C6orf163	-0.58644	0.43888
C6orf165	0.052184	0.017345
C6orf201	-1.705	-1.7808
C6orf203	-4.3034	5.3912
C6orf222	-4.5012	-1.9546
C6orf223	-2.1482	-1.469
C6orf226	-2.369	-3.0535
C6orf229	-2.4551	-0.79193
C6orf25	-2.2627	-1.8685
C6orf47	-1.5568	1.0538
C6orf48	-1.1977	0.0058458
C6orf52	-1.505	-2.4769
C6orf58	-0.63521	-1.1715
C6orf62	-1.7152	-1.2553
C6orf7	0.32967	-0.054165
C6orf89	-1.348	-0.041034
C6orf99	-3.4259	-4.772
C7	-3.1101	-3.1786
C7orf25	0.50532	-0.81075
C7orf26	-5.5242	-4.2411
C7orf31	-0.69829	0.026966
C7orf33	-1.9777	-2.3046
C7orf34	-0.38932	-0.73129
C7orf43	-2.8883	-1.5892
C7orf49	-2.8471	-2.7753
C7orf50	-0.72921	0.34557
C7orf55	-2.1463	-2.5345
C7orf55-LUC7L2	-3.5514	-4.9344
C7orf57	-0.24324	-0.5621
C7orf60	2.4722	-0.60406
C7orf61	-2.2797	-2.9962
C7orf62	0.92423	-0.74846
C7orf65	-2.4116	-0.57474
C7orf66	-0.73672	0.40048
C7orf69	1.9123	-1.8388
C7orf71	-2.3533	-1.486
C7orf72	-1.3092	-0.82227
C7orf73	-0.70751	-2.3569
C7orf76	0.4773	1.177
C7orf77	-0.062676	-0.080769
C8A	-1.0823	-1.4426
C8B	-2.2585	-1.0167
C8G	-2.9729	-2.3684
C8orf22	-1.0281	1.2477
C8orf31	-1.1915	-1.5502
C8orf33	-4.2995	-4.0152
C8orf34	-2.829	-2.275
C8orf37	-2.7639	-1.2295
C8orf4	0.61396	0.61626
C8orf44	0.35424	-0.26168
C8orf44-SGK3	1.6161	0.53023
C8orf46	-0.89724	-0.018016
C8orf48	0.22994	-0.39445
C8orf58	-2.7892	-3.0374
C8orf59	-0.94733	-1.0655
C8orf74	0.015573	0.094775
C8orf76	-3.5454	-1.012
C8orf82	-3.0633	-3.7109
C8orf86	-0.541	0.97864
C8orf87	-2.05	-1.4225
C8orf88	-0.69672	-1.4782
C8orf89	-2.4534	-1.182
C9	-1.7551	-3.0984
C9orf106	-0.18598	0.15774
C9orf114	-3.2188	-2.2883
C9orf116	-2.6055	-2.3616
C9orf117	-0.54909	0.31925
C9orf129	-3.7304	-5.0722
C9orf131	-1.4713	-2.3289
C9orf135	-1.155	-2.4273
C9orf139	-4.29	-4.564
C9orf142	-2.9697	-2.6707
C9orf152	-0.34308	-1.2504
C9orf153	-3.4757	-1.178
C9orf156	-3.9529	-3.6566
C9orf16	-2.6908	-3.2998
C9orf163	-4.0269	-2.8692
C9orf170	-3.8824	-3.7321
C9orf171	-2.0271	-2.6285
C9orf172	-2.7205	-2.6397
C9orf173	-4.4276	-4.129
C9orf24	-1.1831	-2.3091
C9orf3	-2.4301	-2.717
C9orf40	-0.82629	-1.7885
C9orf41	-0.35745	-0.23893
C9orf43	0.097388	0.94493
C9orf47	-1.0578	-1.9972
C9orf50	-3.779	-2.8871
C9orf57	-0.31131	0.0037094
C9orf62	-6.0055	-4.1159
C9orf64	-0.5002	0.23065
C9orf66	-3.4473	-2.4304
C9orf69	-1.9318	-1.7795
C9orf72	-0.25971	-0.32586
C9orf78	-3.4043	-3.2128
C9orf84	-1.7683	-0.93353
C9orf85	-1.7228	-0.70109
C9orf89	-1.2024	-1.7937
C9orf9	-1.485	-1.1326
C9orf91	-1.6584	-1.9927
C9orf92	-1.9978	-0.23432
CA1	-0.016814	-2.1508
CA10	-1.1828	-0.37348
CA11	-1.6775	-1.3136
CA12	-1.6468	-0.57362
CA13	-3.1826	-2.924
CA14	-0.85251	-1.4359
CA2	-0.68063	-1.1562
CA3	-1.664	-0.15812
CA4	-1.1893	-1.4967
CA5A	-3.825	1.8033
CA5B	-2.1467	-0.66136
CA6	-2.1234	-1.5703
CA7	-1.6153	0.27835
CA8	-0.77147	-0.58187
CA9	-1.7692	-2.2291
CAAP1	-2.8612	-2.6459
CAB39	3.4689	3.1947
CAB39L	-1.1684	-2.4532
CABIN1	-0.955	-0.55504
CABLES1	0.22339	-1.0402
CABLES2	-4.262	-1.2835
CABP1	-1.0883	-1.8078
CABP2	-1.4765	-3.7755
CABP4	-2.1005	-1.9888
CABP5	-2.1177	-1.803
CABP7	0.26468	-1.8116
CABS1	-1.0672	-1.1174
CABYR	-0.2427	-1.5767
CACFD1	-1.6776	-2.3317
CACHD1	-1.881	-2.3546
CACNA1A	-3.0149	-1.6564
CACNA1B	-2.5714	-1.2865
CACNA1C	-2.0068	-2.8975
CACNA1D	-0.95978	0.25862
CACNA1E	-0.41257	0.072886
CACNA1F	-3.5419	-2.4825
CACNA1G	-2.6628	-2.4683
CACNA1H	-4.6173	-2.1121
CACNA1I	-1.0192	0.22981
CACNA1S	-0.56077	-3.1105
CACNA2D1	-1.037	-0.98158
CACNA2D2	-2.645	-3.2767
CACNA2D3	-0.076777	0.047167
CACNA2D4	-0.3845	-1.6956
CACNB1	-2.0206	-1.607
CACNB2	-2.9917	-2.2706
CACNB3	-1.3766	-2.5914
CACNB4	-1.0165	0.16137
CACNG1	-3.2122	-3.0285
CACNG2	-0.20742	0.63015
CACNG3	0.11014	3.0651
CACNG4	-3.7648	-1.8543
CACNG5	-4.0087	-3.1126
CACNG6	-1.9698	-0.46776
CACNG7	-1.2153	-1.4408
CACNG8	-0.34576	-0.56907
CACTIN	-3.8445	-2.815
CACUL1	-2.3606	-3.7503
CACYBP	-2.9435	-0.98888
CAD	-0.70818	0.48869
CADM1	2.0098	0.16433
CADM2	-2.0822	-1.8049
CADM3	-2.9471	-3.8017
CADM4	-4.042	-1.7544
CADPS	-0.20732	-0.62571
CADPS2	0.25446	-0.20702
CAGE1	-1.828	0.32598
CALB1	-2.0946	-0.68806
CALB2	-2.8067	-0.10704
CALCA	-1.8893	-1.8561
CALCB	-3.4847	-2.731
CALCOCO1	-3.4457	-1.2961
CALCOCO2	1.2191	-0.39302
CALCR	-1.719	-3.6419
CALCRL	-1.943	-2.0812
CALD1	-1.6796	-1.1866
CALHM1	-2.8492	-4.3181
CALHM2	-1.7484	-1.1328
CALHM3	-1.4573	-0.98677
CALM1	0.99049	-0.7974
CALM3	-2.6729	-0.74978
CALML3	-0.069859	-0.54609
CALML4	-2.2291	-1.2488
CALML5	-0.44086	-0.18067
CALML6	-4.817	-1.7357
CALN1	0.11907	-0.43387
CALR	-5.1832	-2.562
CALR3	-1.8167	-2.9409
CALU	-1.1849	0.2908
CALY	-3.0688	-1.53
CAMK1	-1.42	-0.96107
CAMK1D	-3.003	-1.7738
CAMK1G	-2.086	-2.1221
CAMK2A	-0.57357	-0.7269
CAMK2B	-2.521	-1.3183
CAMK2D	0.41416	1.2013
CAMK2G	-2.8277	-1.2065
CAMK2N1	-0.47915	-2.5829
CAMK2N2	-1.0956	-1.6813
CAMK4	-1.8211	-2.2985
CAMKK1	-5.2689	-4.2793
CAMKK2	-2.6648	-1.936
CAMKMT	-0.95456	-1.3382
CAMKV	-1.601	-1.9554
CAMLG	-5.0856	-5.0529
CAMP	-2.1289	-2.288
CAMSAP1	-3.5627	-4.256
CAMSAP2	-2.4568	-1.3106
CAMSAP3	-0.38938	0.95945
CAMTA1	-1.6372	-1.2274
CAMTA2	-2.2699	-2.4895
CAND1	-6.1288	-5.5261
CAND2	-2.7689	-3.3537
CANT1	-4.4624	-2.9006
CANX	-3.6404	-3.0855
CAP1	-4.7478	-4.3511
CAP2	-0.48566	-0.12144
CAPG	-2.335	-0.13923
CAPN1	-1.945	-1.9419
CAPN10	-3.3591	-2.8157
CAPN11	-2.9425	-1.7496
CAPN12	-2.237	-1.7189
CAPN13	-1.9781	-3.4595
CAPN14	-0.73612	-0.23546
CAPN15	-2.2535	0.24313
CAPN2	-1.454	-0.97628
CAPN3	-0.85994	-0.1496
CAPN5	0.11295	-0.43582
CAPN6	-0.84969	-0.51497
CAPN7	-0.67926	-1.7321
CAPN8	-4.728	-3.4868
CAPN9	-1.1858	-2.0837
CAPNS1	-2.5241	-1.4624
CAPNS2	0.53084	1.0009
CAPRIN1	1.4953	-2.2549
CAPRIN2	-0.66508	1.6729
CAPS	-3.3618	-1.4062
CAPS2	-1.3574	0.56802
CAPSL	-2.1642	-1.5795
CAPZA1	-2.1881	-1.5088
CAPZA2	0.96396	-1.2979
CAPZA3	-1.3722	-1.0587
CAPZB	-5.9243	-6.8317
CARD10	-0.08845	-0.5343
CARD11	-2.173	-3.0983
CARD14	-4.4976	-4.8058
CARD16	0.26789	-0.056295
CARD17	-1.3857	-1.2463
CARD18	0.18709	0.67611
CARD6	-0.93733	-0.15371
CARD8	-3.2382	-3.1472
CARD9	-3.0602	-3.5915
CARF	-2.1178	-1.6042
CARHSP1	-0.4016	0.32704
CARKD	-0.33905	-0.78364
CARM1	-6.6352	-5.6241
CARNS1	-2.3641	-2.6782
CARS	-4.1641	-3.3193
CARTPT	-3.3912	-6.4336
CASC1	-3.0028	-3.6251
CASC10	-1.1126	-2.0557
CASC3	-5.0088	-4.1459
CASC4	-1.4574	-2.2863
CASC5	-3.0475	-2.3856
CASD1	-0.58224	-1.4546
CASK	-0.46271	-0.96968
CASKIN1	-3.2609	1.0524
CASKIN2	-4.9783	-2.8996
CASP1	-1.1192	-2.1886
CASP10	-1.102	-2.5954
CASP14	-4.2403	-1.4628
CASP2	-0.30712	-2.8554
CASP3	-1.8354	-0.81019
CASP4	-2.04	-2.0991
CASP5	-0.6472	-2.8586
CASP6	0.11837	-0.85135
CASP7	-2.0317	-1.8515
CASP8	-2.5097	-1.0535
CASP9	-1.8111	-1.8816
CASQ1	-0.27594	-0.99582
CASQ2	0.81544	-0.244
CASR	-1.6664	-0.96739
CASS4	-1.8492	-1.3823
CAST	-1.7522	-2.3034
CASZ1	-3.0867	-3.7723
CAT	-2.4535	-1.6021
CATIP	-2.0877	-1.8828
CATSPER1	-2.58	-2.9352
CATSPER2	-0.80255	-1.9843
CATSPER3	-1.1585	-0.99495
CATSPER4	0.57206	-0.18498
CATSPERB	-2.2387	-1.9945
CATSPERD	-5.4692	-3.6099
CATSPERG	-1.5425	-0.91664
CAV1	-0.30519	2.3355
CAV2	-0.39822	-0.17166
CAV3	-0.54279	-2.6567
CBFA2T2	-2.125	0.032916
CBFA2T3	-3.7964	-0.94756
CBFB	0.42731	2.4708
CBL	0.89275	1.4669
CBLB	-0.46023	-0.041517
CBLC	-4.0109	-2.5236
CBLL1	-6.1273	-3.7582
CBLN1	-1.0655	1.5568
CBLN2	-1.8384	-4.4982
CBLN3	-0.87954	1.2741
CBLN4	2.1384	0.023169
CBR1	-0.59456	-0.98369
CBR3	-1.0896	0.32002
CBR4	-0.87099	-0.15565
CBS	-0.29676	-1.5473
CBWD1	-2.7792	-2.6521
CBWD2	-1.9024	-1.9338
CBWD3	-2.3293	-2.8858
CBWD5	-4.6941	-3.9722
CBWD6	-1.787	-0.437
CBX1	-2.6549	-1.1544
CBX2	-3.2272	-2.5419
CBX3	-3.2594	-3.5685
CBX4	-1.3725	-1.4761
CBX5	-1.3711	-0.7301
CBX6	-2.3931	-1.483
CBX7	-1.8081	-0.76907
CBX8	0.040647	0.3161
CBY1	-1.6554	0.15123
CBY3	-0.29176	-0.089153
CC2D1A	-2.2157	-2.4386
CC2D1B	-3.5752	-3.3347
CC2D2A	-0.9812	-0.055397
CC2D2B	-0.32023	-0.033172
CCAR1	-7.0485	-6.3889
CCAR2	-2.5418	-1.4688
CCBE1	0.55416	-4.8232
CCBL1	-3.0582	-1.2723
CCBL2	-0.2138	-0.75537
CCDC101	-5.9007	-1.7462
CCDC102A	-2.498	-0.76087
CCDC102B	-0.18558	-2.5255
CCDC103	-3.7889	-1.7845
CCDC105	-3.7347	-2.9109
CCDC106	-2.8187	-2.2007
CCDC107	-3.3494	-2.8722
CCDC108	-0.41942	-2.8567
CCDC109B	-2.5585	-0.82363
CCDC110	0.094472	-1.9139
CCDC112	0.22282	0.63808
CCDC113	-0.72664	0.27172
CCDC114	-1.4048	0.56701
CCDC115	-5.572	-1.0243
CCDC116	-3.2113	-2.6285
CCDC117	0.92269	1.2588
CCDC12	-3.6721	-4.5578
CCDC120	-0.50417	-1.4946
CCDC121	-2.7559	-4.2333
CCDC122	-0.19738	0.021747
CCDC124	-4.6969	-2.7761
CCDC125	-2.5449	-2.7454
CCDC126	-0.88968	-0.62654
CCDC127	-1.6269	-1.7281
CCDC129	-1.4478	-0.95244
CCDC13	-2.3655	0.1156
CCDC130	-2.8496	-2.8024
CCDC132	-3.2589	-3.221
CCDC134	-3.2448	-3.7388
CCDC136	-1.2935	-0.61717
CCDC137	-5.1591	-4.7946
CCDC138	-1.7729	-0.54296
CCDC14	-1.2376	-0.12294
CCDC140	-1.3071	-2.8538
CCDC141	-0.22762	-0.61435
CCDC142	-3.2395	-2.0165
CCDC144A	-3.0383	-1.6538
CCDC144NL	-2.3933	-1.3492
CCDC146	-0.051061	1.3636
CCDC148	-1.759	-1.1296
CCDC149	-1.2439	-2.1559
CCDC15	0.75952	-0.28734
CCDC150	1.2051	0.67678
CCDC151	-3.2536	-1.6071
CCDC152	-1.3143	-2.0068
CCDC153	-0.37439	-1.7401
CCDC154	-3.7459	1.3695
CCDC155	-2.9784	-3.1043
CCDC157	-1.6022	-1.3537
CCDC158	0.63569	-0.64051
CCDC159	-0.65219	-0.73417
CCDC160	-3.3552	-3.3314
CCDC166	-3.3833	-4.5482
CCDC167	-3.0124	-0.23259
CCDC168	0.1447	-1.0149
CCDC169	-2.2121	-1.5711
CCDC169-SOHLH2	-0.22451	0.78576
CCDC17	-2.5371	-3.0365
CCDC170	-0.55755	-1.1424
CCDC171	-0.88935	-0.04063
CCDC172	-2.4155	-3.8079
CCDC173	-1.0899	-1.1118
CCDC174	-2.2093	-0.88565
CCDC175	0.068553	0.50729
CCDC176	-0.31697	-1.1146
CCDC177	-1.0896	0.85683
CCDC178	0.094674	-2.5876
CCDC179	-2.0572	-1.3748
CCDC18	-1.2923	-0.18446
CCDC180	-2.6717	-1.7237
CCDC181	-1.8119	-3.5854
CCDC182	-3.2464	-1.7515
CCDC183	-3.8527	-4.3894
CCDC184	-2.8438	-1.7234
CCDC185	-2.7601	-2.8315
CCDC186	-1.6673	-0.49209
CCDC22	-3.4166	-4.942
CCDC23	-1.2999	-1.2358
CCDC24	0.89102	-2.0703
CCDC25	-1.9541	2.1739
CCDC27	-2.3439	-1.6857
CCDC28A	-1.4756	-0.57853
CCDC28B	-4.4045	-2.5817
CCDC3	-0.65536	-0.49911
CCDC30	-2.8241	-4.2094
CCDC33	-2.1734	-2.5831
CCDC34	-1.5679	-2.5648
CCDC36	-2.3937	-2.3442
CCDC37	-3.2497	-1.8028
CCDC38	-4.7085	-1.8262
CCDC39	-3.2278	-2.6883
CCDC40	-4.9814	-4.2846
CCDC42	-0.8501	-0.26081
CCDC42B	-0.070189	-0.99292
CCDC43	-5.2754	-2.0653
CCDC47	-2.7998	-4.0855
CCDC50	-0.91744	-1.0451
CCDC51	-1.9341	-2.4383
CCDC53	-2.1161	-2.4072
CCDC54	-1.5129	1.1062
CCDC57	-2.9191	-4.1334
CCDC58	-1.166	-2.6914
CCDC59	-4.5261	-1.6288
CCDC6	-2.5051	-3.6559
CCDC60	-3.0458	-1.8503
CCDC61	-3.346	-3.0456
CCDC62	-1.8957	-1.3329
CCDC63	-3.5258	-1.7748
CCDC64	-1.9704	-1.6403
CCDC64B	-4.709	0.27462
CCDC65	-2.3709	-3.4557
CCDC66	-1.7354	-1.3448
CCDC67	0.42871	-2.9124
CCDC68	0.78212	-1.4927
CCDC69	-2.5553	-2.1757
CCDC7	-1.561	-2.1563
CCDC70	-2.6254	-2.6343
CCDC71	-3.4225	-3.6983
CCDC71L	-2.8686	0.62927
CCDC73	-1.4676	-2.759
CCDC74A	-2.8266	-3.7661
CCDC74B	-3.4521	-4.1928
CCDC77	-4.5303	-3.2254
CCDC78	-4.864	-2.4685
CCDC79	-0.88733	1.6158
CCDC8	0.29822	-0.74397
CCDC80	0.59327	0.20384
CCDC81	-1.2657	0.25523
CCDC82	-1.6811	-4.1414
CCDC83	0.22386	-1.1489
CCDC84	-6.3304	-7.1951
CCDC85A	-0.83631	-0.085474
CCDC85B	-1.7588	-1.4606
CCDC85C	-1.3227	-0.60195
CCDC86	-0.54968	-2.49
CCDC87	-1.7838	-2.6043
CCDC88A	-0.056617	-1.0804
CCDC88B	-1.523	-3.1621
CCDC88C	-0.55309	-0.70116
CCDC89	-2.8268	-2.8367
CCDC9	-1.3557	-0.98017
CCDC90B	-0.17189	-1.238
CCDC91	-2.2575	-2.0032
CCDC92	-1.13	-0.48223
CCDC93	-3.9541	-6.2646
CCDC94	-2.855	-2.9752
CCDC96	-2.3532	0.025881
CCDC97	-0.42131	0.56415
CCER1	-0.47693	-3.7918
CCER2	-3.5386	-2.5732
CCHCR1	-1.9833	-1.9167
CCIN	-0.25288	-2.1557
CCK	-0.53552	-0.9908
CCKAR	0.15487	-1.0319
CCKBR	-1.4023	-2.8408
CCL1	-2.298	-0.29712
CCL11	-1.8196	-0.96419
CCL13	-2.1085	-1.613
CCL14	-2.8513	-1.6289
CCL15	0.32647	-0.65261
CCL16	-4.0105	-1.347
CCL17	-1.4107	0.16301
CCL18	-2.2675	-1.7497
CCL19	-0.25835	-1.9871
CCL2	-0.057467	-0.39033
CCL20	-1.7225	-2.7089
CCL21	-0.38298	-1.208
CCL22	-0.67931	1.8382
CCL23	-1.4684	-0.54573
CCL24	-3.2302	-1.1865
CCL25	-1.911	-0.86321
CCL26	-1.3928	-2.3284
CCL27	0.42169	1.1786
CCL28	-0.54333	-0.84492
CCL3	-1.274	-1.2872
CCL3L3	-1.6112	-0.53035
CCL4	-4.1828	-2.2275
CCL4L2	0.0045243	-0.59676
CCL5	-1.8584	-1.1833
CCL7	-1.0675	-1.8863
CCL8	-0.42659	0.88415
CCM2	0.67695	2.271
CCM2L	-1.2984	-1.3164
CCNA1	-1.6603	-1.1612
CCNA2	-2.521	-3.1674
CCNB1	-1.3512	-0.55716
CCNB1IP1	-3.1678	-1.4429
CCNB2	-0.43808	0.67503
CCNB3	-2.4495	0.56814
CCNC	-2.4647	-2.6095
CCND1	-0.061089	-1.054
CCND2	-2.9119	-1.6778
CCND3	-1.971	1.8955
CCNDBP1	-1.1517	-2.6632
CCNE1	-1.3422	-0.11196
CCNE2	-2.6827	-1.2809
CCNF	-5.3438	-4.6837
CCNG1	-2.7694	-0.60963
CCNG2	0.54666	0.28268
CCNH	-1.6576	-2.5381
CCNI	0.10487	0.39094
CCNI2	-2.2025	-3.0202
CCNJ	-2.2297	-1.4584
CCNJL	-1.3716	-1.3206
CCNK	-2.4976	-1.7817
CCNL1	-3.7127	-1.0454
CCNL2	-3.5887	-2.8948
CCNO	-0.36207	-2.1874
CCNT1	-0.30044	-1.6677
CCNT2	-3.8517	-2.6364
CCNY	-2.2643	-2.1231
CCNYL1	-3.5951	-5.1225
CCP110	-0.64877	1.8889
CCPG1	-2.0468	-1.4772
CCR1	-2.2337	-1.4357
CCR10	-4.9764	-2.9358
CCR2	-2.8454	-2.7903
CCR3	-1.6999	-1.1714
CCR4	-0.86902	-1.0617
CCR5	-2.2475	-0.33613
CCR6	-4.2079	-1.8132
CCR7	-1.0835	-0.23814
CCR8	-3.0771	-2.1639
CCR9	-1.8922	-1.7295
CCRL2	-0.33961	-0.25446
CCRN4L	-4.043	-1.766
CCS	-3.8306	-1.9794
CCSAP	-4.1184	-4.219
CCSER1	-2.2618	-1.1268
CCSER2	-2.7077	-2.5526
CCT2	-4.6527	-5.2809
CCT3	-2.2626	-2.6893
CCT4	-5.184	-3.7337
CCT5	-2.0789	-3.1129
CCT6A	-2.985	-3.3469
CCT6B	-0.65535	-0.87917
CCT7	-2.1459	-2.2605
CCT8	-5.2403	-4.0238
CCT8L2	-0.7105	0.27689
CCZ1	-1.1197	-0.47815
CCZ1B	-0.36627	-0.29346
CD101	-2.2118	-4.1731
CD109	-1.6398	0.1521
CD14	-0.83022	-2.1505
CD151	-0.85074	-0.13837
CD160	-3.3405	-2.9088
CD163	-0.75781	-0.2095
CD163L1	-1.3708	-1.049
CD164	-2.2458	-0.5334
CD164L2	-1.446	-3.514
CD177	-1.3687	-2.2647
CD180	-0.89223	-0.85448
CD19	-2.2847	1.6737
CD1A	0.090274	-1.1967
CD1B	-4.7123	-6.1488
CD1C	-1.7854	-2.331
CD1D	-1.4894	-0.63169
CD1E	-2.2307	-0.8512
CD2	-2.0656	-2.6658
CD200	-1.4831	-0.49995
CD200R1	-0.72184	2.3388
CD200R1L	-0.79463	1.2305
CD207	-2.4209	-1.863
CD209	-1.4148	-1.6949
CD22	-2.9609	-5.1188
CD226	-0.58153	-0.98027
CD24	-0.34277	0.94671
CD244	0.064454	-0.9167
CD247	-2.3443	-4.3017
CD248	-2.8506	-2.5212
CD27	-1.4163	-0.2067
CD274	-1.5405	-2.8273
CD276	-2.4584	-2.9145
CD28	0.39775	-2.875
CD2AP	-1.0448	0.10549
CD2BP2	-6.7698	-4.7873
CD300A	-1.7889	0.14476
CD300C	-3.3454	-1.944
CD300E	-1.3246	-2.1842
CD300LB	-3.0263	-2.2845
CD300LD	-4.6869	-2.6904
CD300LF	-1.9466	0.42248
CD300LG	-4.493	-2.4947
CD302	-2.6674	-2.7003
CD320	-3.667	-1.8336
CD33	-2.2569	-2.7135
CD34	0.702	1.4237
CD36	-2.7597	-2.3225
CD37	-3.9651	-2.295
CD38	-1.1532	-0.85186
CD3D	-0.33184	0.53673
CD3E	-0.38327	-2.7473
CD3EAP	-5.5741	-3.1999
CD3G	-0.71237	-1.5657
CD4	-2.2027	-3.1561
CD40	-3.5647	-1.9339
CD40LG	-2.6048	-1.2538
CD44	-1.5149	-1.2818
CD46	-1.6768	-0.075613
CD47	-1.262	1.1208
CD48	-3.0845	-2.2817
CD5	-0.30514	-1.229
CD52	0.59633	-1.1358
CD53	-2.0101	-4.1097
CD55	0.5963	1.065
CD58	-2.7308	-2.5522
CD59	-0.78493	-1.3819
CD5L	-2.8888	-2.9688
CD6	-2.0822	-3.5498
CD63	-1.545	-3.0426
CD68	-0.9077	-1.1716
CD69	-4.737	-3.915
CD7	-2.4807	-1.4873
CD70	-3.0912	-2.6513
CD72	-2.8563	-1.2476
CD74	-3.108	-4.1864
CD79A	-5.1805	-3.4622
CD79B	-4.5814	-2.4985
CD80	-1.8139	-0.40437
CD81	3.1038	-0.77987
CD82	-2.4448	-3.8863
CD83	-1.529	-1.8504
CD84	-1.8476	-1.6327
CD86	-2.5351	-0.71702
CD8A	-1.334	-2.1644
CD8B	-4.9137	-2.8585
CD9	-2.1857	-0.91458
CD93	-3.4678	-1.8205
CD96	-1.0661	1.0703
CD99	-1.395	-2.5287
CD99L2	-0.26256	0.1799
CDA	-1.3014	-1.6118
CDADC1	-2.2281	-1.1425
CDAN1	-7.8754	-2.549
CDC123	-5.5095	-4.9092
CDC14A	-1.8232	-1.4165
CDC14B	-1.602	-3.7536
CDC16	-1.1402	-0.51997
CDC20	-2.1134	-1.9241
CDC20B	-1.0638	-1.1585
CDC23	-1.3237	-1.4511
CDC25A	-3.4884	-2.8655
CDC25B	0.22552	-0.066499
CDC25C	-0.64126	-1.8698
CDC26	-2.1654	-2.7322
CDC27	-1.8413	-2.6364
CDC34	-2.2182	-5.8506
CDC37	-2.6441	-2.818
CDC37L1	0.17711	-0.80555
CDC40	-1.373	-2.2463
CDC42	-5.6727	-5.3827
CDC42BPA	-1.9504	-3.5697
CDC42BPB	-0.87624	0.49923
CDC42BPG	-1.6094	-3.0395
CDC42EP1	-2.1016	-1.8629
CDC42EP2	-3.3107	-2.0615
CDC42EP3	-0.97385	-1.0669
CDC42EP4	-1.1535	-0.9958
CDC42EP5	-1.4956	-3.0198
CDC42SE1	-1.6806	-2.1232
CDC42SE2	-1.1131	-0.77606
CDC45	-4.8761	-3.7981
CDC5L	-3.201	-1.5305
CDC6	-1.1844	-0.6313
CDC7	-3.1745	-3.5686
CDC73	-3.993	-3.0773
CDCA3	-2.5013	-1.6675
CDCA4	-0.28127	-0.19876
CDCA5	-4.3359	-4.7161
CDCA7	0.62213	-0.26931
CDCA7L	-0.091786	0.47118
CDCA8	-4.0694	-3.6408
CDCP1	-1.5766	-1.3706
CDCP2	-1.8054	-2.0174
CDH1	-1.1263	1.0588
CDH10	-2.0144	-3.6906
CDH11	-0.75267	4.583
CDH12	-0.75727	-1.7043
CDH13	-1.4945	1.619
CDH15	-0.94058	1.7025
CDH16	-1.0226	1.7732
CDH17	0.66656	0.5541
CDH18	-3.3025	-3.2573
CDH19	0.227	-1.1728
CDH2	1.7536	-1.9814
CDH20	-1.5319	-5.2448
CDH22	-1.5885	-2.1412
CDH23	-3.3588	-3.7847
CDH24	-2.7752	0.43905
CDH26	-4.3098	-1.5834
CDH3	-0.26173	2.0142
CDH4	-1.0166	0.20346
CDH5	-0.90712	-0.96424
CDH6	-3.3703	-3.1526
CDH7	-0.97046	-2.491
CDH8	-1.085	-0.42754
CDH9	-1.8538	-1.8727
CDHR1	-0.69149	-0.63168
CDHR2	-1.5173	-1.576
CDHR3	-1.236	0.025504
CDHR4	-4.0605	-1.9727
CDHR5	-0.25937	-2.2328
CDIP1	-2.1087	-0.41626
CDIPT	-6.7444	-6.0317
CDK1	-3.3827	-2.699
CDK10	-7.7898	-3.09
CDK11A	-2.8193	-2.8535
CDK11B	-2.9082	-1.3145
CDK12	-5.3207	-3.4442
CDK13	0.204	1.8966
CDK14	-1.0876	0.53382
CDK15	-1.9603	-2.7523
CDK16	-1.6656	-0.86127
CDK17	-1.8835	-1.4251
CDK18	-1.4183	-1.3382
CDK19	-2.1499	-1.1709
CDK2	-6.0356	-4.7261
CDK20	0.098755	-2.3898
CDK2AP1	-2.2985	-1.4626
CDK2AP2	-2.3777	-4.4433
CDK3	-3.0753	-3.9441
CDK4	-1.335	-1.3991
CDK5	0.1664	-3.3468
CDK5R1	-0.45448	-1.5532
CDK5R2	-3.242	-3.5899
CDK5RAP1	-1.3232	-3.0773
CDK5RAP2	-3.789	-4.8254
CDK5RAP3	-4.3756	-3.1056
CDK6	-0.40951	-0.022734
CDK7	-2.5624	-3.1514
CDK9	-1.8835	-1.9796
CDKAL1	-1.3795	-1.5033
CDKL1	-0.3914	1.5625
CDKL2	-1.5092	-3.0664
CDKL3	-0.086516	-0.53125
CDKL4	-2.6634	-0.35389
CDKL5	-1.7892	-1.6755
CDKN1A	-0.69113	-1.7668
CDKN1B	-1.4421	-1.0358
CDKN1C	-1.3269	-2.9896
CDKN2A	0.18568	-1.8171
CDKN2AIP	-2.4952	-2.4272
CDKN2AIPNL	-3.8705	-4.0549
CDKN2B	-1.072	-1.8691
CDKN2C	-2.3513	-2.9886
CDKN2D	-6.4191	-2.5502
CDKN3	1.3899	-0.73087
CDNF	-0.23439	-0.045008
CDO1	-0.089643	-2.7173
CDON	-1.8477	-3.192
CDPF1	-1.5712	-2.5387
CDR1	-0.17217	-1.4726
CDR2	-1.0807	2.4166
CDR2L	-4.7038	-2.549
CDRT1	-2.2857	-2.2418
CDRT15	-2.8064	-2.5242
CDRT15L2	-3.9045	-1.48
CDRT4	-0.86048	-1.4801
CDS1	-0.53842	1.0231
CDS2	-1.5669	-0.70745
CDSN	-1.0604	0.23669
CDT1	-2.3639	-1.0276
CDV3	-1.549	0.4317
CDX1	-0.11831	-1.5924
CDX2	-0.60142	-1.2085
CDX4	-2.2967	-0.84243
CDY1	1.452	0.2855
CDY1B	0.96254	1.3192
CDY2A	0.3308	0.17375
CDY2B	-1.1045	-0.056349
CDYL	-4.0641	-0.59292
CDYL2	-2.0741	1.6813
CEACAM1	-1.3374	-1.995
CEACAM16	-1.3014	-3.3401
CEACAM18	-2.9026	-2.1762
CEACAM19	-1.8914	-2.1601
CEACAM20	-2.243	-1.6826
CEACAM21	-4.3802	-1.9512
CEACAM3	-1.1909	-0.97268
CEACAM4	-3.246	-2.5107
CEACAM5	-0.92919	0.406
CEACAM6	-2.7735	-2.5714
CEACAM7	-1.0816	-0.94446
CEACAM8	-2.822	-3.0057
CEBPA	-3.0858	-2.3179
CEBPB	-3.055	-2.1218
CEBPD	-3.5046	-3.6672
CEBPE	-1.108	-0.53905
CEBPG	-2.7778	-2.2612
CEBPZ	-3.9473	-2.3225
CECR1	-1.534	0.37917
CECR2	-2.1045	-2.5294
CECR5	-1.7195	-3.1582
CECR6	-4.5072	-2.4562
CEL	-3.3515	-4.1439
CELA1	-2.2761	-2.8418
CELA2A	-2.3516	-3.9763
CELA2B	-0.26138	0.3973
CELA3A	-3.0989	-2.1707
CELA3B	-1.9208	-0.50169
CELF1	-0.71988	-1.7507
CELF2	-0.28683	-0.91676
CELF3	-2.2075	-2.0351
CELF4	-1.3383	-2.6871
CELF5	-3.7499	-2.1974
CELF6	-3.3272	-4.4514
CELSR1	-1.2273	-0.053087
CELSR2	-1.7284	-0.69264
CELSR3	-1.5991	-1.0437
CEMIP	-3.3098	-1.9523
CEMP1	-1.5413	-0.42283
CEND1	-1.5289	-4.0211
CENPA	-5.0831	-4.2981
CENPB	0.27773	-0.55568
CENPBD1	-1.7009	0.44165
CENPC	-2.1603	-2.018
CENPE	-1.2177	-1.0242
CENPF	-3.6647	-4.2253
CENPH	-1.024	-1.2942
CENPI	-0.55974	-1.7184
CENPJ	-5.6326	-4.9483
CENPK	-3.1357	-3.4817
CENPL	-3.862	-3.5468
CENPM	-3.8403	-4.5799
CENPN	-2.43	-2.6402
CENPO	-9.8282	-9.0804
CENPP	-1.1342	-2.0545
CENPQ	-3.0355	-2.6559
CENPT	-5.1907	-2.2164
CENPU	-4.725	-4.4234
CENPV	-2.252	-0.91023
CENPW	-2.4049	-1.7871
CEP104	-2.5232	-2.2798
CEP112	-1.1713	-1.8038
CEP120	-3.4531	-2.1677
CEP126	-1.125	-2.3211
CEP128	0.18747	0.29466
CEP131	-5.97	-4.6559
CEP135	-0.72511	-0.12364
CEP152	-4.7047	-3.7156
CEP162	-1.4957	-0.88175
CEP164	-3.7337	-2.4975
CEP170	-2.3314	-0.35564
CEP170B	-2.8119	-0.8498
CEP19	-1.1125	-1.6227
CEP192	-4.1421	-3.6176
CEP250	-3.8614	-1.393
CEP290	-2.3411	-1.7356
CEP295	-3.3058	-3.7318
CEP295NL	-4.6594	-4.4212
CEP350	-0.96115	2.578
CEP41	-3.5892	-3.4059
CEP44	-0.94393	-1.4559
CEP55	-1.6781	-1.4282
CEP57	-1.9941	-2.2258
CEP57L1	-2.8129	-0.37233
CEP63	-3.6446	-2.065
CEP68	-1.7096	-2.5812
CEP70	0.47711	1.1586
CEP72	-2.3104	-1.8555
CEP76	-0.65419	-2.8573
CEP78	-1.504	-1.9565
CEP83	-1.8799	-2.525
CEP85	-5.5272	-6.6702
CEP85L	-1.0318	-3.4872
CEP89	-2.3038	-0.76241
CEP95	-2.9117	-1.8612
CEP97	-4.849	-4.6547
CEPT1	-3.0137	-3.0771
CER1	-0.74769	-0.63321
CERCAM	-2.5412	-2.0271
CERK	1.5029	0.76432
CERKL	-3.4401	-2.7834
CERS1	-4.4741	-2.5545
CERS2	-3.105	-3.1467
CERS3	-1.0571	-1.4271
CERS4	-2.4633	-2.3166
CERS5	-1.9375	-2.4319
CERS6	-1.5335	-1.3755
CES1	-0.18448	3.776
CES2	-0.50576	2.5654
CES3	-1.3841	0.78305
CES4A	-2.8857	-0.39444
CES5A	-1.1789	1.8756
CETN1	-0.67515	-2.6074
CETN2	-3.9635	-3.168
CETN3	-1.2459	-2.3133
CETP	-0.41479	2.6717
CFAP126	-3.1809	-1.7539
CFAP20	-6.6961	-3.0394
CFAP221	0.79384	-0.70719
CFAP36	-1.0703	-2.9722
CFAP43	-0.90868	-1.3714
CFAP44	-0.57287	0.03722
CFAP45	-4.4874	-2.6424
CFAP46	-0.95131	-2.9413
CFAP47	-2.3313	-1.8875
CFAP52	-1.128	-1.92
CFAP53	0.035555	-2.2809
CFAP57	-3.5393	-4.8042
CFAP58	-2.7531	-3.6405
CFAP61	-0.47116	-1.0574
CFAP69	-2.389	-1.5194
CFAP70	-1.5305	-2.7833
CFAP74	-0.48278	-2.1076
CFAP97	-1.6532	-3.5372
CFAP99	-1.2358	-0.7533
CFB	-2.3468	-0.86095
CFC1	-1.5924	-1.9534
CFC1B	-4.5617	-3.8393
CFD	-3.2943	-2.2592
CFDP1	-1.4873	-0.26764
CFH	-1.8199	-2.3523
CFHR1	-0.063013	-0.041945
CFHR2	0.78412	1.1632
CFHR3	-2.3794	0.025113
CFHR4	-0.79195	-1.2431
CFHR5	-0.26778	0.27269
CFI	-3.3611	-1.9677
CFL1	-5.5459	-5.5632
CFL2	0.28648	-0.012843
CFLAR	-1.4305	-2.7586
CFP	-3.6469	-4.0859
CFTR	-0.5151	-2.5555
CGA	-2.2133	0.80886
CGB	-4.8552	-4.8658
CGB1	-4.3519	-4.7007
CGB2	-4.4187	-5.5359
CGB5	-4.9286	-1.7439
CGB7	-3.6945	-3.8461
CGB8	-4.8561	-4.5537
CGGBP1	-0.72707	-1.1623
CGN	-4.6148	-4.4929
CGNL1	-3.0799	-4.3626
CGREF1	-1.3165	-0.89377
CGRRF1	-1.7085	0.30033
CH17-360D5.1	-2.9667	-2.3922
CH25H	-3.7024	-3.5077
CHAC1	0.6915	-0.29826
CHAC2	-0.64513	-0.27958
CHAD	-1.6259	-1.3718
CHADL	-2.1779	-1.1821
CHAF1A	-1.9405	-3.2333
CHAF1B	-2.2728	-1.8738
CHAMP1	-1.3225	-0.61133
CHAT	-3.5765	-2.5143
CHCHD1	-5.634	-6.6594
CHCHD10	-3.0967	-1.7696
CHCHD2	-2.0268	-4.2891
CHCHD3	-3.0147	-1.3583
CHCHD4	-4.2701	-5.2859
CHCHD5	-3.7724	-3.4112
CHCHD6	-0.25422	0.36755
CHCHD7	-1.7438	-2.0111
CHD1	-1.9695	0.42506
CHD1L	-3.5817	-1.9147
CHD2	-3.4997	-3.6437
CHD3	-2.3458	-2.402
CHD4	-5.5951	-3.5032
CHD5	-1.2575	-1.7242
CHD6	0.4465	1.229
CHD7	-0.094374	0.45602
CHD8	-6.5104	-0.76831
CHD9	0.24921	1.7742
CHDH	-3.1279	-2.8051
CHEK1	-1.5058	-1.4785
CHEK2	-1.3266	-0.8077
CHERP	-4.1235	-3.8293
CHFR	-2.6823	-4.2985
CHGA	-1.1028	-1.8848
CHGB	-1.8603	-2.3976
CHI3L1	-1.5284	-0.065257
CHI3L2	-1.5097	-1.9052
CHIA	-2.0721	-2.6979
CHIC1	-2.557	-1.9637
CHIC2	0.42446	0.16596
CHID1	-0.43428	-1.2923
CHIT1	-2.3196	-2.6731
CHKA	-2.9402	-3.0065
CHKB	-3.1579	-2.4937
CHL1	0.11769	-0.10682
CHM	-1.6093	-1.0458
CHML	-0.2032	0.17796
CHMP1A	-4.8471	-1.5349
CHMP1B	-0.50774	-1.3674
CHMP2A	-1.2337	-0.88055
CHMP2B	0.22938	0.53759
CHMP3	-4.0329	-5.7009
CHMP4A	1.6525	1.7333
CHMP4B	-5.9524	-1.8238
CHMP4C	-1.9779	-1.0009
CHMP5	-1.5019	-1.8473
CHMP6	-3.9888	-2.8333
CHMP7	-2.8373	-2.4924
CHN1	-2.6444	-0.21778
CHN2	-2.521	-1.4821
CHODL	-2.2426	-0.69938
CHORDC1	-5.994	-3.9556
CHP1	-3.7353	-1.9399
CHP2	-0.28205	3.5944
CHPF	-1.8745	-2.2122
CHPF2	-3.9596	-2.5891
CHPT1	-2.7043	-0.25883
CHRAC1	-2.2493	-0.9503
CHRD	-1.4005	-2.2082
CHRDL1	-0.20222	-0.083438
CHRDL2	-3.3071	-3.6794
CHRFAM7A	-1.8711	-2.1345
CHRM1	-2.8835	-3.0184
CHRM2	0.67098	-0.70459
CHRM3	-3.967	-4.8832
CHRM4	-1.1359	-4.7562
CHRM5	-2.5911	-4.3221
CHRNA1	-1.6055	-1.4267
CHRNA10	-3.7772	-4.759
CHRNA2	-1.6164	-1.1162
CHRNA3	-3.2877	-1.6236
CHRNA4	-0.82206	-0.99545
CHRNA5	-1.6369	-0.55363
CHRNA6	-1.3844	-1.6794
CHRNA7	-1.4455	-1.8217
CHRNA9	-3.4048	-1.8553
CHRNB1	-2.8367	-2.2944
CHRNB2	-1.3296	-1.5747
CHRNB3	-1.1142	-2.3311
CHRNB4	-4.0139	-3.5701
CHRND	-4.1829	-3.3604
CHRNE	-4.4831	-3.271
CHRNG	-1.7018	-2.419
CHST1	-1.8584	-2.4057
CHST10	-2.7496	-2.945
CHST11	-1.8625	-3.2047
CHST12	-0.798	-2.664
CHST13	-1.4929	-1.1017
CHST14	-1.1252	-2.3434
CHST15	-0.18906	-0.25119
CHST2	-3.5202	-2.8461
CHST3	-4.1666	-3.0142
CHST4	-0.56679	2.2295
CHST5	-0.40695	1.0105
CHST6	-1.0376	2.1274
CHST7	-2.2594	-0.78059
CHST8	-4.296	-2.6108
CHST9	-0.57101	-3.3244
CHSY1	-2.8434	-3.6945
CHSY3	-0.82238	-2.4102
CHTF18	-7.11	-3.8346
CHTF8	-5.9496	-5.2978
CHTOP	-5.3237	-6.6944
CHUK	-2.7128	-2.7108
CHURC1	0.15456	1.134
CHURC1-FNTB	-5.2357	-4.6284
CIAO1	-7.1187	-6.7342
CIAPIN1	-4.2454	-0.78355
CIART	-3.0528	-0.70696
CIB1	-2.4146	-0.99514
CIB2	-0.77258	-0.38077
CIB3	-0.65002	-0.52942
CIB4	0.41409	-0.46699
CIC	-0.66112	-1.7731
CIDEA	0.50629	-3.5851
CIDEB	-4.4314	-0.48614
CIDEC	-2.9057	-2.4583
CIITA	-1.112	1.8893
CILP	-2.3209	-3.4218
CILP2	-4.8076	-3.9447
CINP	-5.669	-4.7182
CIPC	-3	-0.91685
CIR1	-3.3384	-2.4657
CIRBP	-4.831	-4.9307
CIRH1A	-3.0693	-2.2279
CISD1	-0.46768	-1.4731
CISD2	-2.0758	-0.34431
CISD3	-1.3583	1.2726
CISH	-2.4114	-0.90048
CIT	-5.1286	-4.8294
CITED1	-1.766	-3.0243
CITED2	-6.2949	-4.4196
CITED4	-1.0037	0.29958
CIZ1	-4.9406	-0.94671
CKAP2	-0.30293	-1.7139
CKAP2L	-3.7449	-0.69462
CKAP4	-4.6867	-3.4555
CKAP5	-2.0953	-1.878
CKB	-3.3226	-3.3979
CKLF	-3.1938	2.2166
CKLF-CMTM1	-0.47119	0.9209
CKM	-0.87214	-1.5368
CKMT1A	-1.0187	-1.6673
CKMT1B	-1.9305	-2.6647
CKMT2	-1.4664	-2.3054
CKS1B	-4.9686	-3.8917
CKS2	-3.1494	-3.326
CLASP1	-4.1508	-3.6362
[truncated: 15,843 more rows]

## Sheet: Fig.2D
	EtOH			Baf 2.5nM			Conc 0.4nM
WT	3.66903	3.36737	3.31034	3.27501	3.12433	3.17632	3.46467	2.94111	3.35614
ATP6AP1KO	3.22651	2.95606	2.95606	0.879706	1.40054	1	-1.64386	-0.836501	-1.32193

## Sheet: Fig.2E
	EtOH	EtOH	EtOH	ACT 15uM	ACT 15uM	ACT 15uM	ACT 25uM	ACT 25uM	ACT 25uM	ACT 35uM	ACT 35uM	ACT 35uM
WT	3.89530262133331	3.38956681176273	3.37851162325373	2.91073266190291	2.58496250072116	2.67807190511264	2.31034012061215	1.97085365434048	2.08406426478847	1.21412480535285	0.604071323668861	1.71369581484336
ATP6AP1KO	3.40053792958373	3.20163386116965	3.18903382439002	3.4541758931858	3.22650852980868	3.05658352836637	2.799087306074	2.89530262133331	2.74846123300404	2.31034012061215	2.23878685958712	2.11103131238874

## Sheet: Fig.3B
	NT ETOH	NT ETOH	NT ACT	NT ACT	ATP6AP1-FLAG ACT	ATP6AP1-FLAG ACT	ATP6AP1-FLAG ETOH	ATP6AP1-FLAG ETOH
ATP6AP1	0	0	2123.16	2139.17	261475	239222	189874	234403
ATP6AP2	0	1022.93	1315.67	790.605	15187.7	13616.9	16813	18007.3
ATP6V0A1	5907.02	3657.5	2938.71	2453.98	100601	91314	102486	107351
ATP6V0A2	1729.71	1238.56	1476.32	1319.15	60903.5	59537.3	57484.7	55449.1
ATP6V0A3	0	0	0	0	997.71	1211.38	1937.09	1188.96
ATP6V0D1	3640.89	2379.51	1707.79	1698.98	63791	63492.4	70559.2	57222.3
ATP6V0D2	526.978	502.764	381.766	0	22066.2	20881.9	25620.1	26257.9
ATP6V1A	1415.74	1041.25	0	827.564	3089.2	3542.76	3354.07	2878.77
ATP6V1B2	2786.35	1770.24	1261.78	1004.9	5007.96	5293.69	6627.54	4933.84
ATP6V1C1	1438.2	574.955	420.575	505.443	827.165	747.411	732.911	961.2
ATP6V1D	556.315	0	0	0	0	0	1249.08	1374.23
ATP6V1E1	2370.62	0	0	0	2826.45	1930.08	2099.82	2463.92
ATP6V1G1	1609.88	1141.97	742.472	1269.51	3858.41	4309.94	4575.21	3631.68
ATP6V1H	2295.76	1755.25	1763	1374.93	2896.47	3527.19	2966.82	3230.5

[truncated: 53 more sheets: Fig.3C, Fig.3D, Fig.3F, Fig.3G, Fig.4A, Fig. 4B, Fig.4C&S6B , Fig. 4D, Fig.4D 13C-tracing, Fig.4E&S6G, Fig.4G, Fig.5A, Fig.5B, Fig.5C, Fig.5D, Fig.5E, Fig.5F, Fig.5G, Fig.5H, Fig.S1B …]
